# Supplementary material for: EDNRB‐dependent endothelin signaling reduces proliferation and promotes proneural‐to‐mesenchymal transition in gliomas
Source: Mol Oncol. 2026 Apr 23:10.1002/1878-0261.70223. Online ahead of print. doi: 10.1002/1878-0261.70223 (PMC13398683; doi:10.1002/1878-0261.70223)
Supplement: Supplementary file 14 — Table S7. Differentially Expressed Genes (DEGs) identified by RNA‐seq in LGG275 cells following ET‐1 treatment. Table S8. GSEA of RNA‐seq data from LGG275 cells following ET‐1 treatment. Table S9. EnrichR analysis of RNA‐seq data from LGG275 cells following ET‐1 treatment. Table S10. Differentially Expressed Genes (DEGs) identified by RNA‐seq of LGG336 cells following ET‐1 treatment. Table S11. GSEA of RNA‐seq data from LGG336 cells following ET‐1 treatment. Table S12. Differentially Expressed Genes (DEGs) identified by RNA‐seq in BT237 cells following ET‐1 treatment. Table S13. GSEA of RNA‐seq data from BT237 cells following ET‐1 treatment. Table S14. Differentially Expressed Genes (DEGs) identified by RNA‐seq of Gb4 cells following ET‐1 treatment. Table S15. GSEA of RNA‐seq data from Gb4 cells following ET‐1 treatment. Table S16. Differentially Expressed Genes (DEGs) identified by RNA‐seq in Gb7 cells following ET‐1 treatment. Table S17. GSEA of RNA‐seq data from Gb7 cells following ET‐1 treatment. Table S18. Differentially Expressed Genes (DEGs) identified by RNA‐seq in Gb21 cells following ET‐1 treatment. Table S19. GSEA of RNA‐seq data from Gb21 cells following ET‐1 treatment. Table S20. Correlation of ET‐1‐induced gene expression with Chanoch‐Myers mesenchymal signatures in endothelin‐receptor‐positive glioma lines. Table S21. ET‐1 promotes astrocytic/mesenchymal markers and represses oligodendrocytic/proneural markers in endothelin‐receptor‐positive glioma lines. Table S22. Proteomics identifies significant Differentially Expressed Proteins (DEPs) in LGG275 cells after ET‐1 treatment (quantified with same significativity in 3/5 experiments at least). Table S23. Complete list of proteins quantified in LGG275 cells upon ET‐1 treatment (123 proteins) (with significativity in 3/5 experiments at least). Table S24. EnrichR functional enrichment of proteomic DEPs in ET‐1–treated LGG275 cells. Table S25. Gene Ontology enrichment (1D Fisher) of ET‐1–responsive protein [file MOL2-9999-0-s016.xlsx]

## Sheet: Content_Summary
	Titles (description)	Sheets	Softwares used
Table S7	Differentially Expressed Genes (DEGs) identified by RNA-seq in LGG275 cells following ET-1 treatment.	RNA-seq of LGG275 cells upon ET-1	BGI-Dr Tom online software
Table S8	GSEA of RNA-seq data from LGG275 cells following ET-1 treatment.	RNA-seq GSEA analysis of LGG275 cells upon ET-1	BGI-Dr Tom online software
Table S9	EnrichR analysis of RNA-seq data from LGG275 cells following ET-1 treatment.	RNA-seq EnrichR analysis of LGG275 cells upon ET-1	https://maayanlab.cloud/Enrichr/
Table S10	Differentially Expressed Genes (DEGs) identified by RNA-seq of LGG336 cells following ET-1 treatment.	RNA-seq of LGG336 cells upon ET-1	BGI-Dr Tom online software
Table S11	GSEA of RNA-seq data from LGG336 cells following ET-1 treatment.	RNA-seq GSEA analysis of LGG336 cells upon ET-1	BGI-Dr Tom online software
Table S12	Differentially Expressed Genes (DEGs) identified by RNA-seq in BT237 cells following ET-1 treatment.	RNA-seq of BT237 cells upon ET-1	BGI-Dr Tom online software
Table S13	GSEA of RNA-seq data from BT237 cells following ET-1 treatment.	RNA-seq GSEA analysis of BT237 cells upon ET-1	BGI-Dr Tom online software
Table S14	Differentially Expressed Genes (DEGs) identified by RNA-seq of Gb4 cells following ET-1 treatment.	RNA-seq of Gb4 cells upon ET-1	BGI-Dr Tom online software
Table S15	GSEA of RNA-seq data from Gb4 cells following ET-1 treatment.	RNA-seq GSEA analysis of Gb4 cells upon ET-1	BGI-Dr Tom online software
Table S16	Differentially Expressed Genes (DEGs) identified by RNA-seq in Gb7 cells following ET-1 treatment.	RNA-seq of Gb7 cells upon ET-1	BGI-Dr Tom online software
Table S17	GSEA of RNA-seq data from Gb7 cells following ET-1 treatment.	RNA-seq GSEA analysis of Gb7 cells upon ET-1	BGI-Dr Tom online software
Table S18	Differentially Expressed Genes (DEGs) identified by RNA-seq in Gb21 cells following ET-1 treatment.	RNA-seq of Gb21 cells upon ET-1	BGI-Dr Tom online software
Table S19	GSEA of RNA-seq data from Gb21 cells following ET-1 treatment.	RNA-seq GSEA analysis of Gb21 cells upon ET-1	BGI-Dr Tom online software
Table S20	Correlation of ET-1-induced gene expression with Chanoch-Myers mesenchymal signatures in endothelin-receptor-positive glioma lines	RNA-seq analysis of the number of genes with positive correlation of their expression on our glioma cells upon ET-1 with mesenchymal states gene lists from Chanoch-Myers et al, 2022	Custom-made
Table S21	ET-1 promotes astrocytic/mesenchymal markers and represses oligodendrocytic/proneural markers in endothelin-receptor-positive glioma lines	RNA-seq subpopulations markers analysis on our glioma cells upon ET-1	Custom-made
Table S22	Proteomics identifies significant Differentially Expressed Proteins (DEPs) in LGG275 cells after ET-1 treatment (quantified with same significativity in 3/5 experiments at least)	Proteomics analysis of DEPs LGG275 cells upon ET-1	MAXQuant+Perseus
Table S23	Complete list of proteins quantified in LGG275 cells upon ET-1 treatment (123 proteins) (with significativity in 3/5 experiments at least)	Proteomics analysis Full list (123proteins) analysis of LGG275 cells upon ET-1	MAXQuant+Perseus
Table S24	EnrichR functional enrichment of proteomic DEPs in ET-1–treated LGG275 cells	Proteomics Enrichment analysis of LGG275 cells upon ET-1	https://maayanlab.cloud/Enrichr/
Table S25	Gene Ontology enrichment (1D Fisher) of ET-1–responsive proteins in LGG275 cells (5 experiments)	Proteomics Enrichment analysis of LGG275 cells upon ET-1	Fisher exact enrichment tool

## Sheet: S7-RNAseq_LGG275-ET1
Ensembl Gene ID	Gene Symbol	Type	Average TPM LGG275_Ctrl cells	Average TPM LGG275_ET1 cells	Fold Change log2 (LGG275_ET1 / LGG275_Ctrl)	Qvalue (LGG275_ET1 / LGG275_Ctrl)	-LOG10 (Qvalue)
720	C4A	mRNA	0	0.106667	4.77493	0.000963369	3.01621			Factors known/suggested to be implicated in proneural to mesenchymal transition
102724862	TBC1D3I	mRNA	0.0333333	0.306667	3.26139	0.00016048	3.79458
102724594	U2AF1L5	mRNA	5.06333	32.8267	2.64195	1.03338e-82	81.9857
27063	ANKRD1	mRNA	0.106667	0.6	2.54739	0.000675063	3.17066
3702	ITK	mRNA	0.186667	0.8	2.11443	2.94682e-09	8.53065
4837	NNMT	mRNA	0.343333	1.34667	2.00973	6.82906e-07	6.16564
51200	CPA4	mRNA	0.156667	0.56	1.84995	0.000520612	3.28349
3383	ICAM1	mRNA	0.16	0.563333	1.82492	0.000325649	3.48725
1490	CCN2	mRNA	24.4767	85.36	1.81874	0	300
56660	KCNK12	mRNA	0.0533333	0.166667	1.73295	1.94516e-05	4.71104
8714	ABCC3	mRNA	0.29	0.763333	1.63759	3.52601e-08	7.45272
8362	H4C12	mRNA	6.41667	19.1833	1.58348	4.03271e-05	4.3944
5054	SERPINE1	mRNA	9.46667	27.9267	1.57905	4.76481e-157	156.322
6335	SCN9A	mRNA	0.16	0.46	1.4847	1.01667e-06	5.99282
627	BDNF	mRNA	0.633333	1.71333	1.48066	8.73538e-12	11.0587
387755	INSC	mRNA	0.333333	1.00667	1.45993	0.000916525	3.03786
27286	SRPX2	mRNA	0.483333	1.30333	1.45181	1.0682e-14	13.9713
136288	C7orf57	mRNA	1.87667	5.50667	1.44204	3.32299e-13	12.4785
100293534	C4B_2	mRNA	1.37	3.6	1.41975	2.98065e-31	30.5257
2012	EMP1	mRNA	25.6967	66.13	1.41594	0	300
1303	COL12A1	mRNA	0.406667	1.08	1.39652	5.0129e-16	15.2999
105378803	LRRC53	mRNA	0.23	0.643333	1.38466	0.000121094	3.91688
4316	MMP7	mRNA	10.31	26.1633	1.36188	7.22214e-35	34.1413
51700	CYB5R2	mRNA	0.943333	2.30667	1.35932	3.19453e-05	4.49559
719	C3AR1	mRNA	0.7	1.75333	1.3449	6.01972e-09	8.22042
50509	COL5A3	mRNA	5.00667	10.0367	1.28007	8.29339e-82	81.0813
3352	HTR1D	mRNA	1.63667	3.9	1.26592	7.68104e-17	16.1146
11098	PRSS23	mRNA	23.3867	55.4033	1.26208	5.08827e-265	264.293
2	A2M	mRNA	78.5533	185.683	1.25835	0	300
81788	NUAK2	mRNA	1.59	3.69333	1.25828	3.1868e-16	15.4966
857	CAV1	mRNA	12.8533	29.9933	1.23702	7.10157e-90	89.1486
57576	KIF17	mRNA	0.57	1.32333	1.23451	5.20575e-07	6.28352
90853	SPOCD1	mRNA	1.72667	3.93	1.2223	1.43669e-09	8.84264
815	CAMK2A	mRNA	6.03333	13.7733	1.19959	6.67185e-80	79.1758
7425	VGF	mRNA	516.493	1166.78	1.18878	0	300
3491	CCN1	mRNA	14.6567	32.2067	1.15398	6.31686e-78	77.1995
55584	CHRNA9	mRNA	1.62333	3.50667	1.12844	1.40749e-08	7.85155
55214	P3H2	mRNA	1.66667	3.63333	1.12733	4.69649e-13	12.3282
960	CD44	mRNA	53.2667	110.65	1.11433	0	300
6696	SPP1	mRNA	139.88	298.38	1.10634	0	300
3768	KCNJ12	mRNA	0.66	1.37667	1.09657	4.7014e-08	7.32777
8309	ACOX2	mRNA	0.75	1.61333	1.08954	0.000472819	3.32531
2355	FOSL2	mRNA	3.56	7.07667	1.07726	8.92608e-46	45.0493
3675	ITGA3	mRNA	8.08333	16.79	1.07077	4.32937e-82	81.3636
3122	HLA-DRA	mRNA	3.89	7.97667	1.05791	1.56958e-08	7.80422
146	ADRA1D	mRNA	1.02	2.07667	1.04373	3.36517e-06	5.47299
11010	GLIPR1	mRNA	2	4.06	1.02716	8.97744e-17	16.0468
402415	XKRX	mRNA	1.16	2.21	1.02073	4.83262e-08	7.31582
110354863	ZNF660-ZNF197	mRNA	1.01	2.21	1.00901	5.44238e-12	11.2642
8870	IER3	mRNA	2.62667	5.22333	1.00682	2.21133e-05	4.65535
6579	SLCO1A2	mRNA	1.21667	0.56	-1.0576	4.98085e-07	6.3027
4815	NINJ2	mRNA	11.4667	5.36333	-1.09261	1.67726e-08	7.7754
8840	CCN4	mRNA	1.22333	0.583333	-1.09728	6.63821e-07	6.17795
84152	PPP1R1B	mRNA	3.85333	1.83	-1.1385	2.76144e-07	6.55886
84034	EMILIN2	mRNA	1.17333	0.626667	-1.14026	1.52275e-06	5.81737
4923	NTSR1	mRNA	1.10667	0.61	-1.14119	3.27975e-05	4.48416
28316	CDH20	mRNA	4.61	2.02667	-1.183	9.33662e-22	21.0298
79927	FAM110D	mRNA	1.13333	0.47	-1.25295	0.000188355	3.72502
390205	LRRC10B	mRNA	5.12667	2.06667	-1.30733	3.9133e-15	14.4075
6518	SLC2A5	mRNA	1.59333	0.596667	-1.39607	2.32048e-09	8.63442
9066	SYT7	mRNA	0.823333	0.27	-1.46891	1.40776e-06	5.85147
2840	GPR17	mRNA	2.10667	0.726667	-1.53234	3.06506e-07	6.51356
6538	SLC6A11	mRNA	6.39667	2.14333	-1.59286	1.84659e-59	58.7336
8363	H4C11	mRNA	16.8467	1.43333	-3.60199	8.15748e-11	10.0884
10974	ADIRF	mRNA	1.79	0.106667	-4.03757	0.000559378	3.25229

## Sheet: S8-GSEA_LGG275-ET1
All lists					Biological categories
GSEA_MSigDB	NES score	p-value	Significance		Cell cycle growth	NES score	p-value	Significance		Notes	Only pathways with FDRq-value <0,25 were retained
TNFA_SIGNALING_VIA_NFKB	2.55	0	***		E2F targets	-1.66		***			* p<0,05
EPITHELIAL_MESENCHYMAL_TRANSITION	2.35	0	***		G2/M checkpoint	-1.53		**			** p<0,01
UV_RESPONSE_DOWN	2.26	0	***		Myc targets v1	0.95					*** p<0,001
IL6_JAK_STAT3_SIGNALING	2.05	0	***		Mitotic spindle	-0.88
APOPTOSIS	2.05	0	***		Myc targets v2	0.9
INFLAMMATORY_RESPONSE	2.01	0	***		ECM interaction
COAGULATION	1.96	0	***		Apical Junction	0.99
HYPOXIA	1.84	0	***		Protein secretion	1.29
TGF_BETA_SIGNALING	1.68	0.003	**		Apical surface	0.92
IL2_JAK_STAT5_SIGNALING	1.68	0	***		EMT
KRAS_SIGNALING_UP	1.52	0	***		EMT	2.35	0	***
MYOGENESIS	1.45	0.013	*		Myogenesis	1.45	0.013	*
REACTIVE_OXYGEN_SPECIES	1.43	0.04	*		Hypoxia
ANGIOGENESIS	1.41	0.08	ns		Hypoxia	1.84	0	***
INTERFERON_GAMMA_RESPONSE	1.35	0.009	***		Angiogenesis	1.41	0.08
UV_RESPONSE_UP	1.35	0.017	*		Metabolism
PROTEIN_SECRETION	1.29	0.07			Oestrogen-early response	1.05
UNFOLDED_PROTEIN_RESPONSE	1.24	0.09	ns		Bile acid metabolism	-1.19
ANDROGENE_RESPONSE	1.18	0.13			Glycolysis	0.94
ALLOGRAFT_REJECTION	1.14	0.15			Oestrogen-late response	-1.14
HEDGEHOG_SIGNALING	1.14	0.2			Androgene response	1.18
ESTROGEN_RESPONSE_EARLY	1.05	0.34			Fatty acid metabolism	-0.74
P53_PATHWAY	1.04	0.35			Heme metabolism	0.91
COMPLEMENT	1.03	0.38			Oxidative phosphorylation	0.94
MTORC1_SIGNALING	0.99	0.47			Complement	1.03
APICAL_JUNCTION	0.99	0.49			Xenobiotic metabolism	-0.95
ADIPOGENESIS	0.97	0.56			Adipogenesis	0.97
MYC_TARGETS_V1	0.95	0.59			Cholesterol homeostasis	0.92
OXIDATIVE_PHOSPHORYLATION	0.94	0.67			Pancreas beta cells	0.88
GLYCOLYSIS	0.94	0.68			Stress pathway
CHOLESTEROL_HOMEOSTASIS	0.92	0.66			UV response Down	2.26	0	***
APICAL_SURFACE	0.92	0.6			Apoptosis	2.05	0	***
HEME_METABOLISM	0.91	0.77			Reactive Oxygen Species signaling	1.43	0.04	*
MYC_TARGETS_V2	0.9	0.65			UV response Up	1.35
NOTCH_SIGNALING	0.89	0.64			Unfolded protein response	1.24	0.09
PANCREAS_BETA_CELLS	0.88	0.68			DNA repair	-0.93
PEROXISOME	0.87	0.8			Cell-cell communication
PI3K_AKT_MTOR_SIGNALING	0.75	0.96			Inflammatory response	2.01	0	***
E2F_TARGETS	-1.66	0	***		IL-2-STAT5 signaling	1.68	0	***
G2M_CHECKPOINT	-1.53	0.0013	**		TNF-α signaling via NF-KB	2.55	0	***
BILE_ACID_METABOLISM	-1.19	0.18			Kras signaling Down	-1.17
SPERMATOGENESIS	-1.17	0.19			Kras signaling Up	1.52	0	***
KRAS_SIGNALING_DOWN	-1.17	0.18			IL-6-JAK-STAT3 signaling	2.05	0	***
INTERFERON_ALPHA_RESPONSE	-1.15	0.2			Interferon y response	1.35	0.009	***
ESTROGEN_RESPONSE_LATE	-1.14	0.19			Interferon a response	-1.15
XENOBIOTIC_METABOLISM	-0.95	0.58			Wnt/Bcatenin signaling	-0.87
DNA_REPAIR	-0.93	0.64			Notch signaling	0.89
MITOTIC_SPINDLE	-0.88	0.76			Spermatogenesis	-1.17
WNT_BETA_CATENIN_SIGNALING	-0.87	0.65			PI3K-Akt-mTOR signaling	0.75
FATTY_ACID_METABOLISM	-0.74	0.97			TGFbeta signaling	1.68	0.003	**
					p53 signaling	1.04
					Hedgehog signaling	1.14
					mTORC1 signaling	0.99

## Sheet: S9-LGG275-EnrichR-summary
Signaling	p-value			log10 (p-value)
TNF signaling via NFKB	0.000445016	***		3.35162
Interferon Signaling R-HSA-913531	0.00408282	**		2.38904
GPCR class A Signaling	0.00688542	**		2.16207
G Alpha (Q) and second messengers (PKC…) Signaling	0.0317312	*		1.49851
Hippo/YAP signaling	0.000629155	***		3.20124
TGFb/BMP via Smad signaling	0.00067215	***		3.17253
Integrin signaling	0.00174585	**		2.75799
Calcium signaling (Ca2+, calmodulin, CAMK…) (positive)	0.0197368	*		1.70472
Potassium signaling (negative)	0.0351831	*		1.45367
MAPK cascade signaling	0.0182924	*		1.73773
STAT3 (OSM, LIF…) signaling	0.0384615	*		1.41497
Notch signaling	0.0262582	*		1.58073
GSEA-analysis
	NES score	p-value	FDR q-value
VERHAAK_GLIOBLASTOMA_PRONEURAL	-1.86153	0.0001	0.0226792
VERHAAK_GLIOBLASTOMA_MESENCHYMAL	1.87372	0.0001	0.187084
WU_CELL_MIGRATION	1.66982	0	0.06
WP_NEUROINFLAMMATION_AND_GLUTAMATERGIC_SIGNALING	1.84381	0	0.026

## Sheet: S10-RNAseq_LGG336-ET1
Ensembl Gene ID	Gene Symbol	Type	LGG336_Ctrl cells TPM	LGG336_ET1 cells TPM	Fold Change log2 (LGG336_ET1 / LGG336_Ctrl)	FDR (LGG336_ET1 / LGG336_Ctrl)	-log10 (FDR)
100293534	C4B_2	mRNA	0.93	2.38	1.37615	8.38228e-07	6.07664			Factors known/suggested to be implicated in proneural to mesenchymal transition
100302652	GPR75-ASB3	mRNA	6.19	2.19	-1.47342	3.19059e-06	5.49613
100529097	RPL36A-HNRNPH2	mRNA	4.62	1.79	-1.35639	1.76346e-05	4.75363
100529144	CORO7-PAM16	mRNA	1.36	0	-6.10852	1.13327e-09	8.94567
100532731	COMMD3-BMI1	mRNA	0.82	0	-5.35755	5.91538e-06	5.22802
102724200	LOC102724200	mRNA	3.18	0.91	-1.76734	3.52042e-07	6.4534
102724594	U2AF1L5	mRNA	12.09	1.81	-2.71114	2.31022e-11	10.6363
107984153	LOC107984153	mRNA	0	1.03	5.72792	3.89776e-06	5.40919
107987464	LOC107987464	mRNA	1.51	0	-6.24793	4.32585e-09	8.36393
10815	CPLX1	mRNA	19.1	8.8	-1.09611	4.02015e-13	12.3958
114907	FBXO32	mRNA	1.74	3.7	1.10281	3.57151e-09	8.44715
1159	CKMT1B	mRNA	5.28	0.55	-3.24793	5.95138e-11	10.2254
1490	CCN2	mRNA	14.57	70.04	2.28691	7.84102e-159	158.106
150094	SIK1	mRNA	4.16	4.72	-1.30378	0.000712426	3.14726
164118	TTC24	mRNA	1.02	2.66	1.38702	0.000234209	3.6304
164832	LONRF2	mRNA	6.08	11.99	1.00236	4.3762e-58	57.3589
2	A2M	mRNA	13.34	31.32	1.25244	1.57074e-63	62.8039
2012	EMP1	mRNA	21.84	49.98	1.21638	1.70095e-67	66.7693
388585	HES5	mRNA	9.12	4.25	-1.0808	0.000688717	3.16196
407977	TNFSF12-TNFSF13	mRNA	0	1.14	5.85798	0.000311712	3.50625
445329	SULT1A4	mRNA	0.16	22.86	7.19106	3.73896e-62	61.4272
51330	TNFRSF12A	mRNA	258.12	510.44	1.00609	3.72259e-118	117.429
54065	SMIM11A	mRNA	14.52	37.26	1.38185	1.87517e-11	10.727
55214	P3H2	mRNA	2.57	7.49	1.56997	1.1352e-15	14.9449
55615	PRR5	mRNA	5.49	11.65	1.11064	1.60188e-07	6.79537
5745	PTH1R	mRNA	4.04	1.6	-1.30778	0.0004561	3.34094
5806	PTX3	mRNA	52.61	108.27	1.0634	8.76425e-63	62.0573
631	BFSP1	mRNA	4.29	8.93	1.08116	1.67568e-05	4.77581
6818	SULT1A3	mRNA	22.03	0	-10.115	3.21389e-61	60.493
723790	H2AC19	mRNA	65.65	0	-11.6909	3.76989e-44	43.4237
728689	EIF3CL	mRNA	0	1.03	5.72792	5.77564e-07	6.2384
79008	SLX1B	mRNA	35.6	17.38	-1.01212	5.18798e-11	10.285
7980	TFPI2	mRNA	5.5	17.08	1.6561	1.95922e-23	22.7079
8337	H2AC18	mRNA	0	63.2	11.6582	1.30943e-42	41.8829
8693	GALNT4	mRNA	1.39	2.93	1.09954	8.27064e-06	5.08246
8714	ABCC3	mRNA	2.9	5.81	1.02449	1.4958e-07	6.82513

## Sheet: S11-GSEA_LGG336-ET1
All lists					Biological categories
GSEA_MSigDB	NES score	p-value	Significance		Cell cycle growth	NES score	p-value	Significance		Notes	Only pathways with FDRq-value <0,25 were retained
MYC_TARGETS_V1	1.83	0	***		E2F targets	0.74	0.99				* p<0,05
APOPTOSIS	1.82	0	***		G2/M checkpoint	0.36	1				** p<0,01
INFLAMMATORY_RESPONSE	1.55	0	***		Myc targets v1	1.83	0	***			*** p<0,001
EPITHELIAL_MESENCHYMAL_TRANSITION	1.51	0.004	**		Mitotic spindle	0.58	1
HYPOXIA	1.39	0.004	**		Myc targets v2	1.12	0.27
UV_RESPONSE_DOWN	1.34	0.033	*		ECM interaction
TNFA_SIGNALING_VIA_NFKB	1.19	0.11	ns		Apical Junction	-0.92	0.64
MYOGENESIS	1.16	0.12			Protein secretion	-0.46	1
KRAS_SIGNALING_UP	1.13	0.17			Apical surface	-0.76	0.81
MYC_TARGETS_V2	1.12	0.27			EMT
REACTIVE_OXYGEN_SPECIES	1.1	0.29			EMT	1.51	0.004	**
OXIDATIVE_PHOSPHORYLATION	1.09	0.24			Myogenesis	1.16	0.12
XENOBIOTIC_METABOLISM	0.98	0.51			Hypoxia
UV_RESPONSE_UP	0.9	0.7			Hypoxia	1.39	0.004	**
ESTROGEN_RESPONSE_EARLY	0.87	0.81			Angiogenesis	-0.94	0.57
GLYCOLYSIS	0.81	0.96			Metabolism
HEME_METABOLISM	0.77	0.98			Oestrogen-early response	0.87	0.81
UNFOLDED_PROTEIN_RESPONSE	0.77	0.93			Bile acid metabolism	-0.78	0.83
E2F_TARGETS	0.74	0.99			Glycolysis	0.81	0.96
ANDROGENE_RESPONSE	0.7	0.98			Oestrogen-late response	-0.96	0.52
NOTCH_SIGNALING	0.64	0.95			Androgene response	0.7	0.98
MITOTIC_SPINDLE	0.58	1			Fatty acid metabolism	-0.78	0.9
ADIPOGENESIS	0.57	1			Heme metabolism	0.77	0.98
G2M_CHECKPOINT	0.36	1			Oxidative phosphorylation	1.09	0.24
ALLOGRAFT_REJECTION	-1.47	0.009	***		Complement	-0.83	0.83
KRAS_SIGNALING_DOWN	-1.26	0.09			Xenobiotic metabolism	0.98	0.51
CHOLESTEROL_HOMEOSTASIS	-1.25	0.14			Adipogenesis	0.57	1
SPERMATOGENESIS	-1.07	0.34			Cholesterol homeostasis	-1.25	0.14
INTERFERON_ALPHA_RESPONSE	-0.99	0.46			Pancreas beta cells	-0.84	0.67
IL6_JAK_STAT3_SIGNALING	-0.99	0.49			Stress pathway
COAGULATION	-0.99	0.46			UV response Down	1.34	0.033	*
TGF_BETA_SIGNALING	-0.97	0.5			Apoptosis	1.82	0	***
ESTROGEN_RESPONSE_LATE	-0.96	0.52			Reactive Oxygen Species signaling	1.1	0.29
INTERFERON_GAMMA_RESPONSE	-0.95	0.58			UV response Up	0.9	0.7
ANGIOGENESIS	-0.94	0.57			Unfolded protein response	0.77	0.93
APICAL_JUNCTION	-0.92	0.64			DNA repair	-0.43	1
IL2_JAK_STAT5_SIGNALING	-0.88	0.74			Cell-cell communication
PANCREAS_BETA_CELLS	-0.84	0.67			Inflammatory response	1.55	0	***
COMPLEMENT	-0.83	0.83			IL-2-STAT5 signaling	-0.88	0.74
WNT_BETA_CATENIN_SIGNALING	-0.81	0.76			TNF-α signaling via NF-KB	1.19	0.11
P53_PATHWAY	-0.79	0.89			Kras signaling Down	-1.26	0.09
BILE_ACID_METABOLISM	-0.78	0.83			Kras signaling Up	1.13	0.17
FATTY_ACID_METABOLISM	-0.78	0.9			IL-6-JAK-STAT3 signaling	-0.99	0.49
APICAL_SURFACE	-0.76	0.81			Interferon y response	-0.95	0.58
PI3K_AKT_MTOR_SIGNALING	-0.68	0.97			Interferon a response	-0.99	0.46
MTORC1_SIGNALING	-0.68	0.99			Wnt/Bcatenin signaling	-0.81	0.76
HEDGEHOG_SIGNALING	-0.66	0.92			Notch signaling	0.64	0.95
PEROXISOME	-0.51	1			Spermatogenesis	-1.07	0.34
PROTEIN_SECRETION	-0.46	1			PI3K-Akt-mTOR signaling	-0.68	0.97
DNA_REPAIR	-0.43	1			TGFbeta signaling	-0.97	0.5
					p53 signaling	-0.79	0.89
					Hedgehog signaling	-0.66	0.92
					mTORC1 signaling	-0.68	0.99

## Sheet: S12-RNAseq_BT237-ET1
Ensembl Gene ID	Gene Symbol	Type	BT237_Ctrl cells TPM	BT237_ET1 cells TPM	Fold Change log2 (BT237_ET1 / BT237_Vhcle)	FDR (BT237_ET1 / BT237_Vhcle)	-log10(FDR)
375593	TRIM73	mRNA	0	2.16	6.6865	6.5302e-05	4.18507			Factors known/suggested to be implicated in proneural to mesenchymal transition
8681	JMJD7-PLA2G4B	mRNA	0	1.92	6.52356	3.66906e-13	12.4354
114991	ZNF618	mRNA	0.01	0.27	3.70044	0.000297504	3.52651
107987477	LOC107987477	mRNA	0.31	1.93	2.61667	1.05081e-05	4.97848
728689	EIF3CL	mRNA	0.47	2.62	2.44222	6.97698e-08	7.15633
721	C4B	mRNA	0.37	1.14	1.58496	0.000938747	3.02745
54065	SMIM11A	mRNA	17.16	52.76	1.58038	1.40261e-17	16.8531
2696	GIPR	mRNA	1.34	3.77	1.44746	1.24836e-05	4.90366
6818	SULT1A3	mRNA	12.75	35.23	1.42567	1.36544e-19	18.8647
100529063	BCL2L2-PABPN1	mRNA	2.09	5.09	1.25239	0.000563277	3.24928
1958	EGR1	mRNA	17.85	42.7	1.21838	1.91123e-50	49.7187
6843	VAMP1	mRNA	3.43	7.62	1.11151	1.22577e-07	6.91159
107983993	UPK3BL2	mRNA	10.55	22.8	1.07212	7.62948e-12	11.1175
729092	AGAP5	mRNA	3.11	6.71	1.06454	1.65279e-05	4.78178
84220	RGPD5	mRNA	3.36	7.07	1.03028	1.26663e-17	16.8973
51351	ZNF117	mRNA	1.46	3.02	1.02018	5.84843e-08	7.23296
102723553	SMIM11B	mRNA	47.93	21.43	-1.20065	7.11268e-10	9.14797
3039	HBA1	mRNA	25.46	9.24	-1.50077	0.000137245	3.8625
3043	HBB	mRNA	43.45	10.71	-2.06161	1.50849e-13	12.8215
3040	HBA2	mRNA	130.21	15.01	-3.15598	7.98166e-58	57.0979
100532731	COMMD3-BMI1	mRNA	0.6	0	-4.85798	0.000593869	3.22631
100526832	PHOSPHO2-KLHL23	mRNA	0.85	0	-5.39232	4.11448e-07	6.38568
100533467	BIVM-ERCC5	mRNA	0.94	0	-5.52356	3.96671e-10	9.40157
106821730	BUB1B-PAK6	mRNA	2.23	0.01	-6.76818	1.32766e-18	17.8769
445329	SULT1A4	mRNA	12.16	0.11	-6.89724	3.02662e-31	30.519
100861412	FSBP	mRNA	2.74	0	-7.06609	1.3733e-33	32.8622
100302652	GPR75-ASB3	mRNA	3.41	0	-7.3837	1.20639e-12	11.9185
79008	SLX1B	mRNA	17.2	0	-9.71939	9.54697e-37	36.0201
723790	H2AC19	mRNA	98.18	0	-12.2324	1.18151e-62	61.9276

## Sheet: S13-GSEA_BT237-ET1
All lists					Biological categories
GSEA_MSigDB	NES score	p-value	Significance		Cell cycle growth	NES score	p-value	Significance		Notes	Only pathways with FDRq-value <0,25 were retained
IL2_JAK_STAT5_SIGNALING	1.43	0.011			E2F targets	-0.88	0.82	***			* p<0,05
COAGULATION	1.41	0.03			G2/M checkpoint	-0.46	1				** p<0,01
APICAL_SURFACE	1.36	0.07			Myc targets v1	-1.74	0				*** p<0,001
EPITHELIAL_MESENCHYMAL_TRANSITION	1.24	0.1			Mitotic spindle	0.99	0.5
APICAL_JUNCTION	1.24	0.1			Myc targets v2	0.69	0.91
UV_RESPONSE_DOWN	1.18	0.18			ECM interaction
ANGIOGENESIS	1.18	0.25			Apical Junction	1.24	0.1
PEROXISOME	1.07	0.36			Protein secretion	0.42	1
XENOBIOTIC_METABOLISM	1.05	0.37			Apical surface	1.36	0.07
MYOGENESIS	1.04	0.38			EMT
KRAS_SIGNALING_DOWN	1.03	0.39			EMT	1.24	0.1
INTERFERON_GAMMA_RESPONSE	1	0.48			Myogenesis	1.04	0.38
MITOTIC_SPINDLE	0.99	0.5			Hypoxia
KRAS_SIGNALING_UP	0.98	0.5			Hypoxia	-1.01	0.41
WNT_BETA_CATENIN_SIGNALING	0.96	0.52			Angiogenesis	1.18	0.25
FATTY_ACID_METABOLISM	0.94	0.58			Metabolism
PI3K_AKT_MTOR_SIGNALING	0.92	0.62			Oestrogen-early response	0.91	0.67
ESTROGEN_RESPONSE_EARLY	0.91	0.67			Bile acid metabolism	-1.2	0.17
TGF_BETA_SIGNALING	0.86	0.67			Glycolysis	0.85	0.81
TNFA_SIGNALING_VIA_NFKB	0.85	0.77			Oestrogen-late response	-0.88	0.76
GLYCOLYSIS	0.85	0.81			Androgene response	-0.83	0.84
REACTIVE_OXYGEN_SPECIES	0.85	0.71			Fatty acid metabolism	0.94	0.58	*
ADIPOGENESIS	0.78	0.9			Heme metabolism	-0.88	0.83
NOTCH_SIGNALING	0.76	0.79			Oxidative phosphorylation	-1.36	0.02
INTERFERON_ALPHA_RESPONSE	0.75	0.87			Complement	-1.04	0.29
MYC_TARGETS_V2	0.69	0.91			Xenobiotic metabolism	1.05	0.37
UV_RESPONSE_UP	0.69	0.97			Adipogenesis	0.78	0.9
PANCREAS_BETA_CELLS	0.66	0.91			Cholesterol homeostasis	-0.65	0.97
P53_PATHWAY	0.57	1			Pancreas beta cells	0.66	0.91
PROTEIN_SECRETION	0.42	1			Stress pathway
MYC_TARGETS_V1	-1.74	0	***		UV response Down	1.18	0.18
IL6_JAK_STAT3_SIGNALING	-1.48	0.02	*		Apoptosis	-0.85	0.89
INFLAMMATORY_RESPONSE	-1.37	0.02	*		Reactive Oxygen Species signaling	0.85	0.71
OXIDATIVE_PHOSPHORYLATION	-1.36	0.02	*		UV response Up	0.69	0.97
BILE_ACID_METABOLISM	-1.2	0.17			Unfolded protein response	-0.56	1
ALLOGRAFT_REJECTION	-1.11	0.24			DNA repair	-0.58	1	*
SPERMATOGENESIS	-1.05	0.29			Cell-cell communication			*
COMPLEMENT	-1.04	0.29			Inflammatory response	-1.37	0.02
HYPOXIA	-1.01	0.41			IL-2-STAT5 signaling	1.43	0.011
ESTROGEN_RESPONSE_LATE	-0.88	0.76			TNF-α signaling via NF-KB	0.85	0.77
HEME_METABOLISM	-0.88	0.83			Kras signaling Down	1.03	0.39	*
E2F_TARGETS	-0.88	0.82			Kras signaling Up	0.98	0.5
APOPTOSIS	-0.85	0.89			IL-6-JAK-STAT3 signaling	-1.48	0.02
ANDROGENE_RESPONSE	-0.83	0.84			Interferon y response	1	0.48
MTORC1_SIGNALING	-0.76	0.98			Wnt/Bcatenin signaling	0.96	0.52
CHOLESTEROL_HOMEOSTASIS	-0.65	0.97			Notch signaling	0.76	0.79
DNA_REPAIR	-0.58	1			Spermatogenesis	-1.05	0.29
UNFOLDED_PROTEIN_RESPONSE	-0.56	1			PI3K-Akt-mTOR signaling	0.92	0.62
HEDGEHOG_SIGNALING	-0.49	0.99			TGFbeta signaling	0.86	0.67
G2M_CHECKPOINT	-0.46	1			p53 signaling	0.57	1
					Hedgehog signaling	-0.49	0.99
					mTORC1 signaling	-0.76	0.98

## Sheet: S14-RNAseq_Gb4-ET1
Ensembl Gene ID	Gene Symbol	Type	Gb4_Ctrl TPM cells	Gb4_ET1 TPM cells	Fold Change log2 (Gb4_ET1 / Gb4_Ctrl)	FDR (Gb4_ET1 / Gb4_Ctrl)	-LOG10 (FDR)
100529261	CHURC1-FNTB	mRNA	0	7.55	8.27146	3.907e-39	38.4082			Factors known/suggested to be implicated in proneural to mesenchymal transition
102724951	LOC102724951	mRNA	0	7.34	8.22882	1.44431e-56	55.8403
105369230	105369230	mRNA	0	5.09	7.70044	7.76631e-11	10.1098
100526740	ATP5MF-PTCD1	mRNA	0	2.44	6.64386	9.00477e-25	24.0455
339145	FAM92B	mRNA	0	2.25	6.52356	8.73088e-05	4.05894
100293534	C4B_2	mRNA	0	2.06	6.39232	2.58981e-20	19.5867
486	FXYD2	mRNA	0	1.88	6.26679	0.0807691	1.09275
8359	HIST1H4A	mRNA	0	1.65	6.08746	0.243161	0.614105
55365	TMEM176A	mRNA	0	1.37	5.80735	0.00731775	2.13562
646486	FABP12	mRNA	0	1.29	5.72792	0.141727	0.848546
112268350	LOC112268350	mRNA	0	1.27	5.70044	6.51092e-06	5.18636
374973	TEX38	mRNA	0	1.27	5.70044	0.0807958	1.09261
64073	C19orf33	mRNA	0	1.25	5.67243	0.243072	0.614265
114769	CARD16	mRNA	0	1.21	5.61471	0.0806093	1.09361
3115	HLA-DPB1	mRNA	0	1.19	5.61471	8.63168e-09	8.0639
105372978	LINC01638	mRNA	0	1.14	5.55459	0.142116	0.847356
335	APOA1	mRNA	0	1.12	5.52356	0.04486	1.34814
4322	MMP13	mRNA	0	1.02	5.39232	4.60574e-05	4.3367
100130301	C8orf89	mRNA	0	0.99	5.35755	0.242684	0.614958
2944	GSTM1	mRNA	0	0.99	5.35755	0.0448765	1.34798
200232	FAM209A	mRNA	0	0.91	5.20945	0.0806226	1.09354
8339	HIST1H2BG	mRNA	0	0.88	5.16993	0.40591	0.391571
8329	HIST1H2AI	mRNA	0	0.82	5.08746	0.406407	0.391039
100526832	PHOSPHO2-KLHL23	mRNA	0	0.82	5.04439	3.40001e-06	5.46852
6622	SNCA	mRNA	0	0.8	5.04439	0.0135861	1.8669
8335	HIST1H2AB	mRNA	0	0.81	5.04439	0.404631	0.392941
5551	PRF1	mRNA	0.06	2.27	4.9542	5.12386e-09	8.2904
105374378	LOC105374378	lncRNA	0	0.72	4.90689	0.0806492	1.0934
3892	KRT86	mRNA	0.02	0.73	4.90689	0.0205868	1.68641
2494	NR5A2	mRNA	0	0.71	4.85798	3.39831e-06	5.46874
83758	RBP5	mRNA	0	0.72	4.85798	0.141646	0.848796
219738	FAM241B	mRNA	0	0.68	4.80735	0.14187	0.848108
5266	PI3	mRNA	0	0.67	4.80735	0.406199	0.391261
54997	TESC	mRNA	0	0.68	4.80735	0.141973	0.847795
6623	SNCG	mRNA	0	0.68	4.80735	0.24388	0.612823
5121	PCP4	mRNA	0	0.67	4.75489	0.40971	0.387523
4923	NTSR1	mRNA	0.19	5.27	4.74819	5.72473e-33	32.2422
2877	GPX2	mRNA	0	0.63	4.70044	0.141687	0.848671
29802	VPREB3	mRNA	0	0.63	4.70044	0.40824	0.389084
3123	HLA-DRB1	mRNA	0.14	3.76	4.67243	1.57847e-06	5.80176
113457	TUBA3D	mRNA	0	0.61	4.64386	0.0448434	1.3483
50831	TAS2R3	mRNA	0	0.62	4.64386	0.142301	0.846791
100996598	LOC100996598	mRNA	0	0.58	4.58496	0.405414	0.392102
26353	HSPB8	mRNA	0	0.58	4.58496	0.0248073	1.60542
445372	TRIM6-TRIM34	mRNA	0	0.58	4.58496	0.00112654	2.94825
441490	FTH1P18	mRNA	0	0.57	4.52356	0.244211	0.612234
5031	P2RY6	mRNA	0	0.57	4.52356	0.024787	1.60578
11131	CAPN11	mRNA	0	0.54	4.45943	0.0449014	1.34774
112268298	112268298	mRNA	0	0.54	4.45943	0.40778	0.389574
127255	LRRIQ3	mRNA	0	0.53	4.45943	0.243341	0.613785
3117	HLA-DQA1	mRNA	0	0.54	4.45943	0.0807291	1.09297
116842	LEAP2	mRNA	0	0.51	4.39232	0.409963	0.387255
135458	HUS1B	mRNA	0	0.5	4.39232	0.243191	0.614052
168620	BHLHA15	mRNA	0	0.51	4.39232	0.408869	0.388416
259296	TAS2R50	mRNA	0	0.52	4.39232	0.24358	0.613358
58511	DNASE2B	mRNA	0	0.51	4.39232	0.243132	0.614159
8641	PCDHGB4	mRNA	0	0.5	4.39232	0.000317901	3.49771
10022	INSL5	mRNA	0	0.5	4.32193	0.404508	0.393073
10319	LAMC3	mRNA	0.03	0.5	4.32193	0.000116447	3.93387
10610	ST6GALNAC2	mRNA	0	0.49	4.32193	0.141932	0.84792
107984640	LBHD2	mRNA	0	0.49	4.32193	0.409289	0.38797
1136	CHRNA3	mRNA	0	0.49	4.32193	0.0247819	1.60587
127845	GOLT1A	mRNA	0	0.49	4.32193	0.410259	0.386942
136263	SSMEM1	mRNA	0	0.5	4.32193	0.242655	0.615011
3576	CXCL8	mRNA	0	0.49	4.32193	0.0809161	1.09197
4495	MT1G	mRNA	0	0.49	4.32193	0.652988	0.185095
9023	CH25H	mRNA	0	0.49	4.32193	0.141748	0.848484
919	CD247	mRNA	0	0.5	4.32193	0.0806891	1.09319
5475	PPEF1	mRNA	0.06	0.96	4.2854	0.000386928	3.41237
100133220	GOLGA6L3	mRNA	0	0.47	4.24793	0.14185	0.848171
100533952	RBAK-RBAKDN	mRNA	0	0.46	4.24793	0.404795	0.392764
1082	CGB3	mRNA	0	0.46	4.24793	0.407864	0.389485
110806296	C1orf232	mRNA	0	0.45	4.24793	0.142199	0.847105
112268387	LOC112268387	mRNA	0	0.47	4.24793	0.0807824	1.09268
149699	GTSF1L	mRNA	0	0.46	4.24793	0.408659	0.388639
202915	TMEM184A	mRNA	0	0.46	4.24793	0.0807024	1.09311
257177	CFAP126	mRNA	0	0.45	4.24793	0.407071	0.390329
26289	AK5	mRNA	0.01	0.47	4.24793	0.00731596	2.13573
389383	CLPSL2	mRNA	0	0.46	4.24793	0.657059	0.182396
58498	MYL7	mRNA	0	0.46	4.24793	0.406905	0.390507
885	CCK	mRNA	0	0.48	4.24793	0.407905	0.389441
3109	HLA-DMB	mRNA	0.23	4.46	4.18587	1.31785e-08	7.88013
11075	STMN2	mRNA	0	0.45	4.16993	0.0448931	1.34782
112267971	LOC112267971	mRNA	0	0.45	4.16993	0.24382	0.61293
128312	HIST3H2BB	mRNA	0	0.43	4.16993	0.657274	0.182253
165904	XIRP1	mRNA	0	0.44	4.16993	4.60764e-05	4.33652
54626	HES2	mRNA	0.11	2.2	4.16993	2.00723e-13	12.6974
57159	TRIM54	mRNA	0	0.43	4.16993	0.0807424	1.0929
59341	TRPV4	mRNA	0	0.44	4.16993	0.0135923	1.86671
10887	PROKR1	mRNA	0	0.42	4.08746	0.141809	0.848296
1844	DUSP2	mRNA	0.77	12.97	4.04985	2.0582e-29	28.6865
105371921	LOC105371921	mRNA	0	0.39	4	0.408743	0.38855
127602	DNAH14	mRNA	0.02	0.38	4	0.369915	0.431898
140545	RNF32	mRNA	0	0.4	4	0.243911	0.612769
142689	ASB12	mRNA	0	0.39	4	0.244151	0.612341
27071	DAPP1	mRNA	0	0.4	4	0.0248022	1.60551
5320	PLA2G2A	mRNA	0	0.39	4	0.408324	0.388995
6192	RPS4Y1	mRNA	0	0.39	4	0.409921	0.3873
643965	TMEM88B	mRNA	0	0.39	4	0.662109	0.17907
84218	TBC1D3F	mRNA	0	0.4	4	0.0808358	1.0924
646643	SBK2	mRNA	0.1	1.53	3.97728	0.00389692	2.40928
727909	GOLGA8Q	mRNA	0.13	1.92	3.96347	3.48156e-05	4.45823
2162	F13A1	mRNA	0.04	0.75	3.9542	0.000212385	3.67288
100652777	LOC100652777	mRNA	0	0.36	3.90689	0.40496	0.392588
10870	HCST	mRNA	0	0.37	3.90689	0.665133	0.177092
1278	COL1A2	mRNA	0	0.36	3.90689	0.00112689	2.94812
150763	GPAT2	mRNA	0	0.37	3.90689	0.0247921	1.60569
1592	CYP26A1	mRNA	0	0.37	3.90689	0.080596	1.09369
1674	DES	mRNA	0	0.37	3.90689	0.0808625	1.09225
1906	EDN1	mRNA	0	0.36	3.90689	0.142055	0.847544
283078	MKX	mRNA	0	0.36	3.90689	0.0135892	1.86681
3004	GZMM	mRNA	0	0.37	3.90689	0.408449	0.388862
55890	GPRC5C	mRNA	0	0.36	3.90689	0.0449097	1.34766
79083	MLPH	mRNA	0	0.37	3.90689	0.00731416	2.13584
81392	OR2AE1	mRNA	0	0.36	3.90689	0.407989	0.389352
56936	CCDC177	mRNA	0.08	1.08	3.87447	3.21346e-06	5.49303
972	CD74	mRNA	4.08	58.97	3.8425	2.03901e-112	111.691
105372585	LOC105372585	mRNA	0	0.34	3.80735	0.24355	0.613411
135932	TMEM139	mRNA	0	0.34	3.80735	0.142281	0.846854
1493	CTLA4	mRNA	0	0.33	3.80735	0.141707	0.848609
164153	UBL4B	mRNA	0	0.33	3.80735	0.242536	0.615224
23532	PRAME	mRNA	0	0.34	3.80735	0.142014	0.847669
27065	NSG1	mRNA	0	0.34	3.80735	0.0806758	1.09326
29999	FSCN3	mRNA	0	0.35	3.80735	0.141911	0.847983
54457	TAF7L	mRNA	0	0.35	3.80735	0.0807557	1.09283
55195	CCDC198	mRNA	0	0.35	3.80735	0.409373	0.387881
7138	TNNT1	mRNA	0	0.35	3.80735	0.408995	0.388282
730112	FAM166B	mRNA	0	0.34	3.80735	0.405042	0.392499
3126	HLA-DRB4	mRNA	0.18	2.29	3.74723	0.000212462	3.67272
123	PLIN2	mRNA	0.24	3.28	3.74416	1.40536e-08	7.85221
151	ADRA2B	mRNA	0.42	5.53	3.73272	1.12596e-23	22.9485
284021	MILR1	mRNA	0.09	1.3	3.72792	0.00684187	2.16483
10814	CPLX2	mRNA	0.03	0.31	3.70044	0.0348119	1.45827
116444	GRIN3B	mRNA	0	0.31	3.70044	0.0448517	1.34822
116835	HSPA12B	mRNA	0	0.32	3.70044	0.0805695	1.09383
161725	OTUD7A	mRNA	0.04	0.63	3.70044	0.00341278	2.46689
162333	MARCH10	mRNA	0	0.32	3.70044	0.0448848	1.3479
171177	RHOV	mRNA	0.09	1.27	3.70044	0.00389589	2.40939
2069	EREG	mRNA	0	0.31	3.70044	0.00731237	2.13594
221002	RASGEF1A	mRNA	0	0.32	3.70044	0.0809027	1.09204
26579	MYEOV	mRNA	0	0.31	3.70044	0.141993	0.847732
283229	CRACR2B	mRNA	0	0.32	3.70044	0.0808091	1.09254
28959	TMEM176B	mRNA	0.15	1.92	3.70044	0.00684526	2.16461
375057	STUM	mRNA	0.04	0.63	3.70044	9.61624e-07	6.01699
6405	SEMA3F	mRNA	0	0.31	3.70044	0.142157	0.84723
728276	CLEC19A	mRNA	0	0.33	3.70044	0.0809428	1.09182
9248	GPR50	mRNA	0	0.33	3.70044	0.14183	0.848233
388015	RTL1	mRNA	0.07	0.92	3.66297	3.3975e-05	4.46884
107984156	LOC107984156	mRNA	0.2	2.4	3.61471	0.00220539	2.65651
3113	HLA-DPA1	mRNA	0.77	9.51	3.60363	1.97735e-19	18.7039
101930434	LOC101930434	mRNA	0	0.3	3.58496	0.141952	0.847858
2928	GSC2	mRNA	0	0.3	3.58496	0.650074	0.187037
3118	HLA-DQA2	mRNA	0	0.3	3.58496	0.405207	0.392323
3606	IL18	mRNA	0	0.3	3.58496	0.407405	0.389974
3641	INSL4	mRNA	0	0.3	3.58496	0.666405	0.176261
387804	VSTM5	mRNA	0	0.31	3.58496	0.665741	0.176695
388199	PRR25	mRNA	0	0.28	3.58496	0.405455	0.392057
51225	ABI3	mRNA	0	0.28	3.58496	0.24367	0.613197
7022	TFAP2C	mRNA	0	0.28	3.58496	0.0809562	1.09175
8447	DOC2B	mRNA	0	0.29	3.58496	0.242565	0.615171
8744	TNFSF9	mRNA	0	0.3	3.58496	0.243042	0.614319
1293	COL6A3	mRNA	1.78	21.47	3.56698	4.7665e-240	239.322
107986791	LOC107986791	mRNA	0.26	3.14	3.54057	0.00684695	2.1645
57016	AKR1B10	mRNA	0.77	9.11	3.53916	7.68504e-18	17.1144
2	A2M	mRNA	28.39	332.63	3.53818	0	#NUM!
1292	COL6A2	mRNA	0.28	3.07	3.50635	1.43342e-12	11.8436
84803	GPAT3	mRNA	0.07	0.84	3.5025	0.00220602	2.65639
100529257	SYNJ2BP-COX16	mRNA	0	0.28	3.45943	0.242595	0.615118
101927503	LOC101927503	lncRNA	0	0.28	3.45943	0.0806625	1.09333
105371371	LOC105371371	mRNA	0	0.26	3.45943	0.656574	0.182716
112267874	LOC112267874	mRNA	0	0.27	3.45943	0.655017	0.183747
130576	LYPD6B	mRNA	0	0.26	3.45943	0.406075	0.391394
139735	ZFP92	mRNA	0.02	0.28	3.45943	0.153888	0.812795
2359	FPR3	mRNA	0	0.26	3.45943	0.142322	0.846728
27330	RPS6KA6	mRNA	0	0.26	3.45943	0.0808225	1.09247
317761	C14orf39	mRNA	0	0.27	3.45943	0.14226	0.846917
387332	TBPL2	mRNA	0	0.26	3.45943	0.404467	0.393117
440955	TMEM89	mRNA	0	0.27	3.45943	0.659601	0.180718
50848	F11R	mRNA	0	0.28	3.45943	0.0135831	1.867
5148	PDE6G	mRNA	0	0.26	3.45943	0.409457	0.387791
64648	SPANXD	mRNA	0	0.26	3.45943	0.656036	0.183072
653505	PPIAL4A	mRNA	0	0.28	3.45943	0.651448	0.18612
924	CD7	mRNA	0.04	0.54	3.45943	0.242929	0.61452
9536	PTGES	mRNA	0	0.28	3.45943	0.242803	0.614745
9573	GDF3	mRNA	0	0.27	3.45943	0.405084	0.392455
6450	SH3BGR	mRNA	0.25	2.65	3.43296	0.00123952	2.90675
3122	HLA-DRA	mRNA	3.32	35.21	3.39282	2.32267e-50	49.634
2202	EFEMP1	mRNA	0.17	1.78	3.38247	8.99707e-07	6.0459
1114	CHGB	mRNA	1.86	19.28	3.35527	6.20987e-59	58.2069
60676	PAPPA2	mRNA	0.26	2.74	3.34792	1.37057e-25	24.8631
10223	GPA33	mRNA	0	0.25	3.32193	0.141768	0.848421
107080644	CNPY3-GNMT	mRNA	0	0.25	3.32193	0.662219	0.178999
112267939	LOC112267939	mRNA	0	0.24	3.32193	0.242952	0.614479
112268211	LOC112268211	mRNA	0	0.24	3.32193	0.408785	0.388505
112268381	LOC112268381	mRNA	0	0.25	3.32193	0.0247971	1.6056
124404	2012-09-01	mRNA	0	0.25	3.32193	0.404754	0.392809
139411	PTCHD1	mRNA	0.04	0.24	3.32193	0.0147923	1.82996
2307	FOXS1	mRNA	0	0.26	3.32193	0.409837	0.387389
265	AMELX	mRNA	0	0.24	3.32193	0.65475	0.183925
348013	TMEM255B	mRNA	0	0.25	3.32193	0.407738	0.389618
386618	KCTD4	mRNA	0	0.23	3.32193	0.243461	0.613571
54979	HRASLS2	mRNA	0	0.24	3.32193	0.650655	0.186649
5737	PTGFR	mRNA	0	0.25	3.32193	0.406863	0.390551
6857	SYT1	mRNA	0.04	0.24	3.32193	0.0961678	1.01697
83875	BCO2	mRNA	0	0.25	3.32193	0.141789	0.848358
84432	PROK1	mRNA	0	0.25	3.32193	0.408031	0.389307
90523	MLIP	mRNA	0	0.25	3.32193	0.407155	0.390241
9211	LGI1	mRNA	0	0.25	3.32193	0.405496	0.392013
9317	PTER	mRNA	0	0.25	3.32193	0.0807157	1.09304
23550	PSD4	mRNA	0.16	1.41	3.27302	1.10259e-08	7.95759
4316	MMP7	mRNA	0.44	4.26	3.27302	1.60735e-05	4.79389
2569	GABRR1	mRNA	0.06	0.47	3.24793	0.0585632	1.23237
9630	GNA14	mRNA	0.13	1.15	3.23266	0.00845711	2.07278
2644	GCHFR	mRNA	0.24	2.27	3.21723	0.0348187	1.45819
4747	NEFL	mRNA	0.33	3.11	3.18133	1.01094e-13	12.9953
10742	RAI2	mRNA	0	0.22	3.16993	0.242923	0.614532
112267857	LOC112267857	mRNA	0	0.22	3.16993	0.666683	0.176081
149095	DCST1	mRNA	0	0.22	3.16993	0.244001	0.612609
150590	C2orf15	mRNA	0	0.22	3.16993	0.410174	0.387031
190	NR0B1	mRNA	0	0.21	3.16993	0.40728	0.390107
205860	TRIML2	mRNA	0	0.21	3.16993	0.407655	0.389707
2203	FBP1	mRNA	0	0.21	3.16993	0.410301	0.386897
257194	NEGR1	mRNA	0.06	0.44	3.16993	0.740324	0.130578
29943	PADI1	mRNA	0	0.21	3.16993	0.242625	0.615065
3007	HIST1H1D	mRNA	0	0.23	3.16993	0.653308	0.184882
339834	CCDC36	mRNA	0	0.21	3.16993	0.24373	0.61309
387914	SHISA2	mRNA	0	0.23	3.16993	0.14224	0.846979
462	SERPINC1	mRNA	0	0.21	3.16993	0.406448	0.390995
5153	PDE1B	mRNA	0	0.23	3.16993	0.141605	0.848921
54	ACP5	mRNA	0	0.23	3.16993	0.404343	0.39325
56033	BARX1	mRNA	0	0.23	3.16993	0.405661	0.391836
5678	PSG9	mRNA	0	0.23	3.16993	0.409205	0.388059
56964	WDR93	mRNA	0	0.22	3.16993	0.408198	0.389129
642249	LOC642249	pseudo	0	0.22	3.16993	0.24361	0.613304
7006	TEC	mRNA	0	0.21	3.16993	0.243431	0.613625
729627	PRR23A	mRNA	0	0.21	3.16993	0.242387	0.61549
773	CACNA1A	mRNA	0.02	0.22	3.16993	0.00684356	2.16472
83597	RTP3	mRNA	0	0.22	3.16993	0.663206	0.178352
84109	QRFPR	mRNA	0	0.21	3.16993	0.242833	0.614692
8532	CPZ	mRNA	0	0.22	3.16993	0.244031	0.612555
9247	GCM2	mRNA	0	0.21	3.16993	0.242982	0.614425
10855	HPSE	mRNA	0.29	2.62	3.1565	5.64358e-14	13.2484
85397	RGS8	mRNA	0.31	2.83	3.14505	4.82128e-19	18.3168
84525	HOPX	mRNA	0.34	3	3.13516	0.00122917	2.91039
653499	LGALS7B	mRNA	0.37	3.13	3.09311	0.0585219	1.23268
131583	FAM43A	mRNA	0.05	0.41	3.08746	0.0585529	1.23245
400745	SH2D5	mRNA	0.05	0.43	3.08746	0.0348321	1.45802
64409	GALNT17	mRNA	0.04	0.41	3.08746	0.0962135	1.01676
84873	ADGRG7	mRNA	0.05	0.41	3.08746	0.0585426	1.23253
721	C4B	mRNA	0.7	5.86	3.04289	4.43853e-34	33.3528
1413	CRYBA4	mRNA	0.62	5.23	3.04103	0.000147079	3.83245
216	ALDH1A1	mRNA	0.81	6.58	3.02707	2.29157e-16	15.6399
10053	AP1M2	mRNA	0	0.19	3	0.406697	0.390729
100996485	C5orf66	lncRNA	0.06	0.6	3	0.0348524	1.45777
11136	SLC7A9	mRNA	0	0.2	3	0.407697	0.389663
1412	CRYBA2	mRNA	0	0.2	3	0.660798	0.179931
150248	C22orf15	mRNA	0	0.2	3	0.654429	0.184138
162515	SLC16A11	mRNA	0	0.18	3	0.410217	0.386987
1644	DDC	mRNA	0	0.2	3	0.410005	0.38721
259292	TAS2R46	mRNA	0	0.19	3	0.66414	0.17774
2624	GATA2	mRNA	0	0.2	3	0.142075	0.847481
26248	OR2K2	mRNA	0	0.19	3	0.404549	0.393029
284418	FAM71E2	mRNA	0	0.2	3	0.141625	0.848859
29785	CYP2S1	mRNA	0	0.2	3	0.24376	0.613037
29984	RHOD	mRNA	0	0.19	3	0.666239	0.17637
373856	USP41	mRNA	0	0.18	3	0.658788	0.181254
374786	EFCAB5	mRNA	0	0.19	3	0.142034	0.847607
4068	SH2D1A	mRNA	0	0.2	3	0.243941	0.612716
4102	MAGEA3	mRNA	0	0.19	3	0.408491	0.388817
4168	MCF2	mRNA	0	0.21	3	0.0808492	1.09232
4674	NAP1L2	mRNA	0	0.19	3	0.244061	0.612502
4803	NGF	mRNA	0	0.18	3	0.66381	0.177956
4878	NPPA	mRNA	0	0.21	3	0.659764	0.180611
51207	DUSP13	mRNA	0	0.19	3	0.658463	0.181469
54742	LY6K	mRNA	0	0.2	3	0.408827	0.388461
554250	GDF5OS	lncRNA	0	0.19	3	0.40678	0.39064
57834	CYP4F11	mRNA	0.05	0.38	3	0.0961526	1.01704
732265	LOC732265	pseudo	0	0.2	3	0.654001	0.184421
80352	RNF39	mRNA	0	0.19	3	0.407321	0.390063
84951	TNS4	mRNA	0	0.2	3	0.0805827	1.09376
85477	SCIN	mRNA	0	0.2	3	0.142178	0.847168
8673	VAMP8	mRNA	0	0.2	3	0.655553	0.183392
8999	CDKL2	mRNA	0	0.2	3	0.0808893	1.09211
140766	ADAMTS14	mRNA	1.33	10.62	2.98019	9.56527e-52	51.0193
3589	IL11	mRNA	7.1	56.16	2.96952	1.06003e-135	134.975
105374089	LOC105374089	mRNA	0.06	0.36	2.90689	0.153802	0.813038
256714	MAP7D2	mRNA	0.04	0.37	2.90689	0.0348456	1.45785
25992	SNED1	mRNA	3.44	26.01	2.90418	3.89999e-207	206.409
124739	USP43	mRNA	0.16	1.25	2.86507	7.00578e-06	5.15454
6398	SECTM1	mRNA	0.27	1.94	2.84435	0.000252669	3.59745
55800	SCN3B	mRNA	0.17	1.22	2.8365	2.45832e-07	6.60936
56899	ANKS1B	mRNA	2.53	18.04	2.82508	1.31927e-60	59.8797
100129396	FAM106CP	mRNA	0	0.17	2.80735	0.657868	0.181861
100129484	LOC100129484	mRNA	0.12	0.86	2.80735	0.00845914	2.07267
105370748	105370748	mRNA	0	0.18	2.80735	0.995682	0.00187956
105376678	LOC105376678	mRNA	0	0.18	2.80735	0.650549	0.18672
107983947	107983947	mRNA	0	0.16	2.80735	0.661945	0.179178
118663	BTBD16	mRNA	0	0.18	2.80735	0.406822	0.390596
127343	DMBX1	mRNA	0	0.17	2.80735	0.242893	0.614585
1281	COL3A1	mRNA	0.03	0.18	2.80735	0.153845	0.812917
151306	GPBAR1	mRNA	0	0.18	2.80735	0.409079	0.388193
165186	TOGARAM2	mRNA	0	0.16	2.80735	0.243251	0.613945
197257	LDHD	mRNA	0	0.16	2.80735	0.409626	0.387613
1999	ELF3	mRNA	0.2	1.36	2.80735	0.114467	0.941322
199920	FYB2	mRNA	0	0.17	2.80735	0.407363	0.390018
259215	LY6G6F	mRNA	0	0.17	2.80735	0.649968	0.187108
269	AMHR2	mRNA	0	0.16	2.80735	0.65971	0.180647
27189	IL17C	mRNA	0	0.16	2.80735	0.656198	0.182965
29125	C11orf21	mRNA	0.06	0.35	2.80735	0.153759	0.81316
29958	DMGDH	mRNA	0.02	0.17	2.80735	0.153866	0.812856
3061	HCRTR1	mRNA	0	0.17	2.80735	0.404919	0.392632
359787	DPPA3	mRNA	0	0.16	2.80735	0.658625	0.181362
377007	KLHL30	mRNA	0	0.18	2.80735	0.142219	0.847042
390036	OR52K1	mRNA	0	0.17	2.80735	0.651554	0.186049
4070	TACSTD2	mRNA	0	0.16	2.80735	0.409121	0.388148
4233	MET	mRNA	0.12	0.85	2.80735	2.32257e-06	5.63403
438	ASMT	mRNA	0	0.17	2.80735	0.655875	0.183179
4886	NPY1R	mRNA	0	0.17	2.80735	0.24364	0.613251
54361	WNT4	mRNA	0	0.17	2.80735	0.141666	0.848734
55	ACPP	mRNA	0	0.18	2.80735	0.243371	0.613732
55821	ALLC	mRNA	0	0.16	2.80735	0.660472	0.180146
56	ACRV1	mRNA	0	0.17	2.80735	0.662547	0.178783
60385	TSKS	mRNA	0	0.18	2.80735	0.40562	0.391881
64084	CLSTN2	mRNA	0.01	0.16	2.80735	0.24308	0.614252
7054	TH	mRNA	0	0.18	2.80735	0.406988	0.390418
863	CBFA2T3	mRNA	0.18	1.19	2.80735	6.13264e-05	4.21235
89766	UMODL1	mRNA	0	0.17	2.80735	0.0806359	1.09347
9365	KL	mRNA	0	0.16	2.80735	0.0808759	1.09218
3702	ITK	mRNA	0.35	2.38	2.79256	1.13483e-09	8.94507
147699	PPM1N	mRNA	0.19	1.35	2.78136	0.00503117	2.29833
3569	IL6	mRNA	0.14	1	2.77259	0.0962288	1.0167
272	AMPD3	mRNA	0.82	5.63	2.75803	5.50778e-24	23.259
2124	EVI2B	mRNA	0.08	0.5	2.73697	0.15378	0.813099
79924	ADM2	mRNA	0.08	0.48	2.73697	0.00684865	2.1644
1428	CRYM	mRNA	0.11	0.8	2.72247	0.096183	1.0169
374378	GALNT18	mRNA	0.23	1.59	2.70044	0.000119387	3.92304
733	C8G	mRNA	0.25	1.58	2.67807	0.0232743	1.63312
6493	SIM2	mRNA	0.07	0.46	2.66297	0.0232791	1.63303
84440	RAB11FIP4	mRNA	0.15	0.92	2.66297	2.03761e-07	6.69088
84561	SLC12A8	mRNA	0.14	0.94	2.66297	0.0012288	2.91052
7704	ZBTB16	mRNA	0.45	2.94	2.65896	5.91926e-24	23.2277
165679	SPTSSB	mRNA	0.49	3.07	2.64386	6.15331e-08	7.21089
2315	MLANA	mRNA	0.11	0.6	2.64386	0.242959	0.614466
5174	PDZK1	mRNA	0.18	1.23	2.64386	0.00296242	2.52835
72	ACTG2	mRNA	0.61	3.81	2.64155	7.1072e-05	4.1483
815	CAMK2A	mRNA	0.13	0.76	2.63227	0.000827426	3.08227
3855	KRT7	mRNA	0.77	4.86	2.62936	2.83924e-08	7.5468
100505741	SPATA1	mRNA	0	0.14	2.58496	0.406531	0.390906
101927844	LOC101927844	mRNA	0	0.15	2.58496	0.660908	0.179859
10231	RCAN2	mRNA	0	0.15	2.58496	0.243401	0.613678
105372412	LOC105372412	mRNA	0	0.15	2.58496	0.406656	0.390773
105379533	LOC105379533	mRNA	0	0.15	2.58496	0.666295	0.176334
107985734	LOC107985734	mRNA	0	0.16	2.58496	0.665796	0.176659
107986192	LOC107986192	lncRNA	0	0.14	2.58496	0.244181	0.612288
11001	SLC27A2	mRNA	0	0.15	2.58496	0.409668	0.387568
112267904	LOC112267904	mRNA	0	0.14	2.58496	0.044918	1.34758
148198	ZNF98	mRNA	0.04	0.16	2.58496	0.406573	0.390862
150483	TEKT4	mRNA	0	0.15	2.58496	0.405868	0.391615
153328	SLC25A48	mRNA	0	0.14	2.58496	0.652085	0.185696
1807	DPYS	mRNA	0	0.16	2.58496	0.404672	0.392897
219527	LRRC55	mRNA	0.03	0.15	2.58496	0.24329	0.613875
22941	SHANK2	mRNA	0.04	0.15	2.58496	0.060324	1.21951
23308	ICOSLG	mRNA	0.05	0.3	2.58496	0.15391	0.812734
23533	PIK3R5	mRNA	0.04	0.15	2.58496	0.369481	0.432408
23650	TRIM29	mRNA	0	0.15	2.58496	0.410048	0.387166
256006	ANKRD31	mRNA	0.03	0.14	2.58496	0.370708	0.430968
27132	CPNE7	mRNA	0.07	0.44	2.58496	0.0585323	1.2326
27165	GLS2	mRNA	0	0.15	2.58496	0.404713	0.392853
27255	CNTN6	mRNA	0	0.15	2.58496	0.243221	0.613999
27288	RBMXL2	mRNA	0	0.15	2.58496	0.408407	0.388906
2838	GPR15	mRNA	0.06	0.29	2.58496	0.24317	0.61409
2848	GPR25	mRNA	0	0.14	2.58496	0.652563	0.185378
29113	C6orf15	mRNA	0	0.15	2.58496	0.660199	0.180325
3350	HTR1A	mRNA	0	0.15	2.58496	0.408282	0.38904
340075	ARSI	mRNA	0	0.15	2.58496	0.24349	0.613518
347730	LRRTM1	mRNA	0	0.16	2.58496	0.405538	0.391969
388553	BHMG1	mRNA	0	0.14	2.58496	0.408114	0.389218
402635	GRIFIN	mRNA	0.07	0.44	2.58496	0.998548	0.000631038
4060	LUM	mRNA	0	0.16	2.58496	0.405579	0.391925
4745	NELL1	mRNA	0	0.16	2.58496	0.243971	0.612662
5139	PDE3A	mRNA	0.02	0.15	2.58496	0.096244	1.01663
51393	TRPV2	mRNA	0	0.14	2.58496	0.660689	0.180003
53831	GPR84	mRNA	0	0.15	2.58496	0.409542	0.387702
54715	RBFOX1	mRNA	0	0.14	2.58496	0.142137	0.847293
54852	PAQR5	mRNA	0	0.14	2.58496	0.24385	0.612876
54988	ACSM5	mRNA	0	0.15	2.58496	0.655178	0.183641
55124	PIWIL2	mRNA	0.04	0.14	2.58496	0.369678	0.432176
55304	SPTLC3	mRNA	0.17	1.04	2.58496	0.00029924	3.52398
55958	KLHL9	mRNA	0.03	0.14	2.58496	0.243019	0.614359
56884	FSTL5	mRNA	0	0.13	2.58496	0.141891	0.848045
58524	DMRT3	mRNA	0	0.15	2.58496	0.405744	0.391748
5874	RAB27B	mRNA	0	0.14	2.58496	0.0809295	1.09189
5915	RARB	mRNA	0	0.16	2.58496	0.242506	0.615278
611	OPN1SW	mRNA	0	0.16	2.58496	0.658734	0.18129
653316	FAM153C	pseudo	0	0.16	2.58496	0.65235	0.185519
695	BTK	mRNA	0	0.15	2.58496	0.406324	0.391128
729220	FLJ45513	lncRNA	0	0.16	2.58496	0.405125	0.392411
8048	CSRP3	mRNA	0	0.15	2.58496	0.657976	0.18179
3013	HIST1H2AD	mRNA	0.69	4.1	2.57635	0.0119691	1.92194
3067	HDC	mRNA	1.08	6.51	2.56343	1.20614e-12	11.9186
10268	RAMP3	mRNA	2.46	14.55	2.54432	2.57913e-16	15.5885
8829	NRP1	mRNA	3.12	18.37	2.54144	2.61935e-66	65.5818
10653	SPINT2	mRNA	0.09	0.55	2.52356	0.153737	0.813221
11095	ADAMTS8	mRNA	0.09	0.56	2.52356	0.00846117	2.07257
27129	HSPB7	mRNA	0.07	0.41	2.5025	0.0961983	1.01683
345222	MSANTD1	mRNA	0.16	0.84	2.5025	0.00447001	2.34969
400581	GRAPL	mRNA	0.07	0.41	2.5025	0.617237	0.209548
96626	LIMS3	mRNA	0.26	1.48	2.47131	0.0205911	1.68632
100128108	LOC100128108	mRNA	0.09	0.53	2.45943	0.541089	0.266732
285190	RGPD4	mRNA	0.09	0.53	2.45943	0.000827162	3.08241
56603	CYP26B1	mRNA	0.04	0.27	2.45943	0.0961221	1.01718
55531	ELMOD1	mRNA	1.78	9.78	2.45403	4.03356e-24	23.3943
4327	MMP19	mRNA	0.83	4.53	2.44392	2.10173e-08	7.67742
563	AZGP1	mRNA	0.13	0.67	2.43296	0.24323	0.613983
339366	ADAMTSL5	mRNA	0.06	0.38	2.41504	0.153716	0.813281
440603	BCL2L15	mRNA	0.06	0.39	2.41504	0.037643	1.42432
4829	NMBR	mRNA	0.08	0.4	2.41504	0.24314	0.614144
6374	CXCL5	mRNA	0.06	0.39	2.41504	0.153823	0.812978
8870	IER3	mRNA	2.64	14.1	2.40174	7.06543e-14	13.1509
25849	PARM1	mRNA	1.12	5.92	2.3953	1.00864e-24	23.9963
22801	ITGA11	mRNA	1.1	5.76	2.38466	4.90559e-26	25.3093
5777	PTPN6	mRNA	0.15	0.77	2.36923	0.0376502	1.42423
80114	BICC1	mRNA	0.47	2.4	2.36678	6.36088e-08	7.19648
1134	CHRNA1	mRNA	1.13	5.9	2.3583	7.50098e-10	9.12488
101927572	LOC101927572	mRNA	0.26	1.36	2.34792	0.242899	0.614574
3108	HLA-DMA	mRNA	1.03	5.19	2.3356	8.12925e-05	4.08995
54112	GPR88	mRNA	1	5.05	2.32895	4.82379e-14	13.3166
100288072	SDR42E2	mRNA	0	0.13	2.32193	0.65803	0.181754
100288801	FRG2C	mRNA	0	0.11	2.32193	0.404384	0.393206
101930420	LOC101930420	mRNA	0	0.12	2.32193	0.666128	0.176442
105369914	LOC105369914	mRNA	0	0.12	2.32193	0.664857	0.177272
105379561	LOC105379561	mRNA	0	0.13	2.32193	0.662383	0.178891
10568	SLC34A2	mRNA	0	0.12	2.32193	0.243311	0.613838
107080638	TBC1D7-LOC100130357	mRNA	0	0.12	2.32193	0.660635	0.180038
107987013	LOC107987013	mRNA	0	0.13	2.32193	0.655929	0.183143
107987243	LOC107987243	mRNA	0	0.13	2.32193	0.652032	0.185731
11061	CNMD	mRNA	0	0.13	2.32193	0.657706	0.181968
112268145	LOC112268145	mRNA	0	0.12	2.32193	0.659493	0.18079
11283	CYP4F8	mRNA	0	0.12	2.32193	0.650443	0.186791
117247	SLC16A10	mRNA	0	0.11	2.32193	0.405166	0.392367
120939	TMEM52B	mRNA	0	0.13	2.32193	0.407571	0.389796
124783	SPATA32	mRNA	0	0.13	2.32193	0.662657	0.178711
125972	CALR3	mRNA	0	0.13	2.32193	0.66425	0.177668
135644	TRIM40	mRNA	0	0.13	2.32193	0.405001	0.392544
136306	SVOPL	mRNA	0	0.12	2.32193	0.652244	0.18559
1393	CRHBP	mRNA	0	0.12	2.32193	0.65652	0.182752
140628	GATA5	mRNA	0	0.13	2.32193	0.406947	0.390463
140706	CCM2L	mRNA	0	0.13	2.32193	0.404425	0.393162
144347	RFLNA	mRNA	0	0.13	2.32193	0.666794	0.176008
146167	SLC38A8	mRNA	0	0.12	2.32193	0.653628	0.18467
147646	C19orf84	mRNA	0	0.13	2.32193	0.664967	0.1772
152519	NIPAL1	mRNA	0	0.12	2.32193	0.142096	0.847419
155185	AMZ1	mRNA	0.06	0.24	2.32193	0.0369343	1.43257
1591	CYP24A1	mRNA	0	0.12	2.32193	0.409331	0.387925
1780	DYNC1I1	mRNA	0	0.11	2.32193	0.405331	0.39219
1909	EDNRA	mRNA	0.04	0.25	2.32193	0.153931	0.812673
2100	ESR2	mRNA	0.09	0.49	2.32193	0.0574356	1.24082
2150	F2RL1	mRNA	0	0.12	2.32193	0.41009	0.387121
2313	FLI1	mRNA	0	0.11	2.32193	0.406614	0.390817
23213	SULF1	mRNA	0	0.11	2.32193	0.24352	0.613465
246777	SPESP1	mRNA	0	0.12	2.32193	0.653042	0.185059
255275	MYADML2	mRNA	0	0.13	2.32193	0.408533	0.388773
256158	HMCN2	mRNA	0.02	0.11	2.32193	0.0348254	1.4581
256979	SUN3	mRNA	0	0.13	2.32193	0.652138	0.185661
257106	ARHGAP30	mRNA	0	0.13	2.32193	0.243281	0.613892
28234	SLCO1B3	mRNA	0	0.12	2.32193	0.405951	0.391526
285679	C5orf60	mRNA	0	0.13	2.32193	0.66326	0.178316
3075	CFH	mRNA	0	0.12	2.32193	0.244121	0.612395
326624	RAB37	mRNA	0	0.13	2.32193	0.405372	0.392146
338321	NLRP9	mRNA	0	0.11	2.32193	0.659656	0.180683
339855	KY	mRNA	0.03	0.12	2.32193	0.370589	0.431107
3512	JCHAIN	mRNA	0	0.12	2.32193	0.662602	0.178747
353174	ZACN	mRNA	0	0.11	2.32193	0.663975	0.177848
358	AQP1	mRNA	0.16	0.85	2.32193	0.0147989	1.82977
3596	IL13	mRNA	0	0.13	2.32193	0.654055	0.184386
387885	CFAP73	mRNA	0	0.11	2.32193	0.662876	0.178568
390667	PTX4	mRNA	0	0.12	2.32193	0.651342	0.186191
4161	MC5R	mRNA	0	0.13	2.32193	0.659439	0.180826
4604	MYBPC1	mRNA	0.08	0.38	2.32193	0.0948325	1.02304
5179	PENK	mRNA	0	0.13	2.32193	0.655446	0.183463
55016	MARCH1	mRNA	0.03	0.13	2.32193	0.369876	0.431944
56475	RPRM	mRNA	0	0.11	2.32193	0.655124	0.183676
57408	LRTM1	mRNA	0	0.13	2.32193	0.655071	0.183712
57582	KCNT1	mRNA	0.04	0.11	2.32193	0.37043	0.431293
5788	PTPRC	mRNA	0	0.11	2.32193	0.66337	0.178244
6456	SH3GL2	mRNA	0.06	0.24	2.32193	0.243381	0.613714
7224	TRPC5	mRNA	0.03	0.11	2.32193	0.370748	0.430921
730005	SEC14L6	mRNA	0.1	0.5	2.32193	0.0603557	1.21928
7472	WNT2	mRNA	0	0.11	2.32193	0.40529	0.392234
79781	IQCA1	mRNA	0	0.11	2.32193	0.409879	0.387345
81501	DCSTAMP	mRNA	0	0.12	2.32193	0.659547	0.180754
81629	TSSK3	mRNA	0	0.13	2.32193	0.651078	0.186367
81704	DOCK8	mRNA	0.03	0.13	2.32193	0.243351	0.613768
84084	RAB6C	mRNA	0	0.13	2.32193	0.409752	0.387479
8811	GALR2	mRNA	0	0.12	2.32193	0.652297	0.185555
9047	SH2D2A	mRNA	0	0.12	2.32193	0.660744	0.179967
925	CD8A	mRNA	0	0.12	2.32193	0.407446	0.38993
94031	HTRA3	mRNA	0	0.13	2.32193	0.405249	0.392278
9411	ARHGAP29	mRNA	0.24	1.22	2.32193	7.27053e-06	5.13843
9982	FGFBP1	mRNA	0	0.12	2.32193	0.664581	0.177452
137902	PXDNL	mRNA	0.28	1.44	2.29768	8.22092e-05	4.08508
399697	CTXN2	mRNA	0.29	1.45	2.29768	0.141188	0.850203
1490	CTGF	mRNA	3.06	14.98	2.28011	1.05612e-26	25.9763
27019	DNAI1	mRNA	0.17	0.83	2.28011	0.120252	0.919909
6462	SHBG	mRNA	0.47	2.24	2.27563	0.00912865	2.03959
51332	SPTBN5	mRNA	0.62	2.97	2.27501	7.31609e-23	22.1357
5176	SERPINF1	mRNA	0.86	4.12	2.2716	6.07458e-06	5.21648
8519	IFITM1	mRNA	3.35	16.29	2.27085	2.44213e-08	7.61223
23671	TMEFF2	mRNA	0.36	1.76	2.26303	0.00220993	2.65562
64333	ARHGAP9	mRNA	0.13	0.58	2.26303	0.0948477	1.02297
90427	BMF	mRNA	1.63	7.82	2.25584	4.17493e-27	26.3794
22943	DKK1	mRNA	0.51	2.44	2.25154	0.000550238	3.25945
51171	HSD17B14	mRNA	0.79	3.83	2.24101	0.00343098	2.46458
653604	HIST2H3D	mRNA	0.79	3.83	2.24101	0.0348389	1.45794
100996928	C7orf55-LUC7L2	mRNA	0.14	0.7	2.22239	0.0376574	1.42415
170392	OIT3	mRNA	0.07	0.34	2.22239	0.24311	0.614198
286077	FAM83H	mRNA	0.08	0.34	2.22239	0.0574458	1.24074
3601	IL15RA	mRNA	0.13	0.67	2.22239	0.243411	0.61366
3887	KRT81	mRNA	0.08	0.35	2.22239	0.36952	0.432362
10110	SGK2	mRNA	0.42	1.94	2.21632	0.000871583	3.05969
2348	FOLR1	mRNA	2.29	10.67	2.2136	4.348e-07	6.36171
149483	CCDC17	mRNA	0.47	2.16	2.2115	0.00267019	2.57346
54207	KCNK10	mRNA	0.19	0.89	2.20945	1.23783e-05	4.90734
80310	PDGFD	mRNA	0.12	0.57	2.20163	0.0235321	1.62834
6588	SLN	mRNA	2.57	11.77	2.18197	4.76475e-06	5.32196
56704	JPH1	mRNA	0.6	2.78	2.17632	8.26899e-10	9.08255
1303	COL12A1	mRNA	4.04	18.42	2.1728	2.0724e-112	111.684
10753	CAPN9	mRNA	0.04	0.22	2.16993	0.369441	0.432455
140689	CBLN4	mRNA	0.2	0.89	2.16993	0.0144785	1.83928
392255	GDF6	mRNA	0.04	0.22	2.16993	0.243441	0.613606
643904	RNF222	mRNA	0.06	0.21	2.16993	0.540549	0.267165
81027	TUBB1	mRNA	0.05	0.23	2.16993	0.243049	0.614305
91646	TDRD12	mRNA	0.06	0.21	2.16993	0.217825	0.661892
6469	SHH	mRNA	1.97	8.91	2.16794	3.5731e-16	15.447
688	KLF5	mRNA	1.07	4.8	2.15528	4.70446e-11	10.3275
10076	PTPRU	mRNA	0.73	3.25	2.14839	2.32237e-13	12.6341
6813	STXBP2	mRNA	0.51	2.27	2.14684	0.00139035	2.85688
28232	SLCO3A1	mRNA	5.78	25.78	2.14547	3.30421e-53	52.4809
107985770	LOC107985770	lncRNA	2.36	10.46	2.13818	2.19837e-09	8.6579
1365	CLDN3	mRNA	0.13	0.53	2.1375	0.370113	0.431665
90853	SPOCD1	mRNA	5.91	26.23	2.13535	1.69798e-46	45.7701
8534	CHST1	mRNA	7.21	31.89	2.1333	1.09728e-55	54.9597
4837	NNMT	mRNA	0.41	1.8	2.12199	0.0144817	1.83918
7447	VSNL1	mRNA	1.68	7.33	2.12029	1.99671e-10	9.69968
10232	MSLN	mRNA	0.08	0.31	2.11548	0.369994	0.431805
4036	LRP2	mRNA	0.07	0.32	2.11548	7.77797e-05	4.10913
4199	ME1	mRNA	0.08	0.31	2.11548	0.369955	0.431851
4680	CEACAM6	mRNA	0.06	0.33	2.11548	0.24326	0.613929
65989	DLK2	mRNA	0.3	1.27	2.11548	0.0369131	1.43282
91156	IGFN1	mRNA	0.08	0.32	2.11548	0.00343191	2.46446
57228	SMAGP	mRNA	2.58	11.21	2.11128	2.42745e-08	7.61485
646962	HRCT1	mRNA	0.18	0.73	2.09954	0.369639	0.432223
6004	RGS16	mRNA	6.22	26.8	2.09672	5.7221e-44	43.2424
256472	TMEM151A	mRNA	0.19	0.84	2.08746	0.0369273	1.43265
349565	NMNAT3	mRNA	0.11	0.41	2.08746	0.242989	0.614413
3554	IL1R1	mRNA	0.19	0.83	2.08746	0.0208631	1.68062
8854	ALDH1A2	mRNA	0.1	0.42	2.08746	0.0948174	1.02311
4261	CIITA	mRNA	0.79	3.42	2.08489	1.53039e-08	7.8152
1521	CTSW	mRNA	0.13	0.52	2.07039	0.370272	0.431479
1535	CYBA	mRNA	0.38	1.55	2.07039	0.377299	0.423314
60598	KCNK15	mRNA	0.13	0.52	2.07039	0.145272	0.837817
60677	CELF6	mRNA	0.23	1.03	2.07039	0.00561536	2.25062
9144	SYNGR2	mRNA	2.2	9.3	2.06206	7.39868e-11	10.1308
260429	PRSS33	mRNA	0.44	1.84	2.05889	0.0208499	1.6809
133	ADM	mRNA	7.21	30.26	2.05831	2.52294e-31	30.5981
374872	PEAK3	mRNA	0.46	1.94	2.05585	0.000544939	3.26365
6274	S100A3	mRNA	0.46	1.94	2.05585	0.145314	0.837692
10398	MYL9	mRNA	0.32	1.33	2.05445	0.145231	0.837941
84679	SLC9A7	mRNA	0.98	4.06	2.05311	8.48005e-17	16.0716
6818	SULT1A3	mRNA	8.64	36.13	2.05174	1.36587e-32	31.8646
158584	FAAH2	mRNA	0.17	0.72	2.05063	0.145335	0.83763
51252	FAM178B	mRNA	0.19	0.81	2.04439	0.37051	0.4312
10501	SEMA6B	mRNA	3.95	16.44	2.04359	1.43466e-43	42.8433
23630	KCNE5	mRNA	0.22	0.91	2.03953	0.145376	0.837506
3491	CYR61	mRNA	18.2	75.05	2.03187	9.13439e-112	111.039
1364	CLDN4	mRNA	1.23	5.07	2.02106	1.74902e-06	5.7572
84329	HVCN1	mRNA	4.44	18.06	2.01178	5.94711e-19	18.2257
10077	TSPAN32	mRNA	0	0.09	2	0.652829	0.185201
10149	ADGRG2	mRNA	0.03	0.1	2	0.540255	0.267401
105373780	LOC105373780	mRNA	0	0.1	2	0.408953	0.388327
105373926	105373926	mRNA	0	0.09	2	0.242863	0.614639
10718	NRG3	mRNA	0	0.09	2	0.242417	0.615437
10993	SDS	mRNA	0	0.1	2	0.653574	0.184705
112267882	112267882	mRNA	0.04	0.18	2	0.36956	0.432316
11240	PADI2	mRNA	0	0.09	2	0.406158	0.391305
1143	CHRNB4	mRNA	0	0.1	2	0.652616	0.185342
121214	SDR9C7	mRNA	0	0.09	2	0.658517	0.181433
121278	TPH2	mRNA	0	0.11	2	0.408701	0.388594
121551	BTBD11	mRNA	0.17	0.69	2	0.0022093	2.65575
122402	TDRD9	mRNA	0	0.11	2	0.243012	0.614372
127665	ZNF648	mRNA	0	0.09	2	0.409037	0.388238
127707	KLHDC7A	mRNA	0	0.1	2	0.242744	0.614852
131450	CD200R1	mRNA	0.07	0.29	2	0.370947	0.430688
139081	MAGEC3	mRNA	0	0.09	2	0.66189	0.179214
139422	MAGEB10	mRNA	0	0.09	2	0.660145	0.180361
146279	TEKT5	mRNA	0	0.1	2	0.665022	0.177164
149461	CLDN19	mRNA	0.04	0.18	2	0.37047	0.431247
151278	CCDC140	lncRNA	0	0.1	2	0.652403	0.185484
154197	PNLDC1	mRNA	0	0.11	2	0.657436	0.182146
160287	LDHAL6A	mRNA	0	0.09	2	0.664636	0.177416
162517	FBXO39	mRNA	0.1	0.4	2	0.369718	0.43213
222659	PXT1	mRNA	0	0.09	2	0.655822	0.183214
222698	NKAPL	mRNA	0	0.1	2	0.656144	0.183001
23426	GRIP1	mRNA	0	0.1	2	0.242774	0.614798
2563	GABRD	mRNA	0	0.09	2	0.662821	0.178603
25834	MGAT4C	mRNA	0	0.1	2	0.657005	0.182431
26279	PLA2G2D	mRNA	0	0.09	2	0.666849	0.175972
2703	GJA8	mRNA	0.05	0.19	2	0.21802	0.661504
2707	GJB3	mRNA	0	0.09	2	0.655714	0.183285
283652	SLC24A5	mRNA	0	0.1	2	0.65933	0.180897
29842	TFCP2L1	mRNA	0.02	0.09	2	0.243471	0.613553
340665	CYP26C1	mRNA	0	0.11	2	0.651925	0.185802
3574	IL7	mRNA	0	0.09	2	0.657922	0.181825
3866	KRT15	mRNA	0	0.09	2	0.65895	0.181147
3872	KRT17	mRNA	0	0.11	2	0.650708	0.186614
389400	GFRAL	mRNA	0	0.09	2	0.660308	0.180253
389766	C9orf153	mRNA	0	0.09	2	0.661781	0.179286
390441	OR11H7	mRNA	0	0.09	2	0.653788	0.184563
392490	FLJ44635	mRNA	0	0.11	2	0.658571	0.181397
399888	FAM180B	mRNA	0.12	0.48	2	0.370391	0.43134
400831	C20orf202	mRNA	0	0.1	2	0.651131	0.186332
401024	FSIP2	mRNA	0.03	0.11	2	0.314477	0.502411
4072	EPCAM	mRNA	0	0.1	2	0.661726	0.179322
4438	MSH4	mRNA	0	0.1	2	0.409415	0.387836
445347	TARP	mRNA	0	0.1	2	0.650391	0.186826
4762	NEUROG1	mRNA	0	0.1	2	0.650919	0.186473
51156	SERPINA10	mRNA	0.03	0.09	2	0.54099	0.26681
5136	PDE1A	mRNA	0.04	0.09	2	0.739557	0.131029
5175	PECAM1	mRNA	0	0.09	2	0.407196	0.390196
5313	PKLR	mRNA	0	0.11	2	0.409794	0.387434
5322	PLA2G5	mRNA	0.51	2.06	2	0.00221056	2.6555
53630	BCO1	mRNA	0	0.1	2	0.658247	0.181611
54810	GIPC2	mRNA	0	0.09	2	0.406034	0.391438
54848	ARHGEF38	mRNA	0	0.11	2	0.242714	0.614905
55034	MOCOS	mRNA	0	0.11	2	0.407613	0.389752
55130	ARMC4	mRNA	0	0.09	2	0.405992	0.391482
55258	THNSL2	mRNA	0	0.1	2	0.405827	0.391659
5540	NPY4R	mRNA	0	0.09	2	0.654642	0.183996
55971	BAIAP2L1	mRNA	0.13	0.49	2	0.0872764	1.0591
55998	NXF5	mRNA	0	0.1	2	0.656305	0.182894
56000	NXF3	mRNA	0	0.09	2	0.651025	0.186402
56141	PCDHA7	mRNA	0	0.09	2	0.404837	0.39272
56301	SLC7A10	mRNA	0	0.1	2	0.659005	0.181112
56311	ANKRD7	mRNA	0.12	0.5	2	0.370828	0.430828
57127	RHBG	mRNA	0.09	0.38	2	0.370351	0.431386
63948	DMRTB1	mRNA	0	0.09	2	0.665188	0.177056
644524	NKX2-4	mRNA	0	0.1	2	0.665962	0.17655
646019	CBY3	mRNA	0.21	0.87	2	0.370987	0.430641
653145	ANXA8	mRNA	0	0.09	2	0.66552	0.176839
653567	TMEM236	mRNA	0	0.09	2	0.242358	0.615543
728	C5AR1	mRNA	0.07	0.29	2	0.371027	0.430595
7476	WNT7A	mRNA	0	0.1	2	0.661235	0.179644
79949	PLEKHS1	mRNA	0	0.11	2	0.654696	0.18396
80005	DOCK5	mRNA	0	0.11	2	0.0448683	1.34806
83401	ELOVL3	mRNA	0.05	0.19	2	0.408156	0.389174
83890	SPATA9	mRNA	0.09	0.4	2	0.540353	0.267322
8416	ANXA9	mRNA	0	0.09	2	0.650496	0.186755
8538	BARX2	mRNA	0	0.1	2	0.654536	0.184067
886	CCKAR	mRNA	0	0.1	2	0.664085	0.177776
90060	CCDC120	mRNA	0.24	0.99	2	0.0125358	1.90185
9244	CRLF1	mRNA	0	0.09	2	0.653361	0.184847
92483	LDHAL6B	mRNA	0	0.09	2	0.657328	0.182218
9249	DHRS3	mRNA	0.26	1.08	2	0.0603451	1.21936
939	CD27	mRNA	0	0.11	2	0.659928	0.180504
9615	GDA	mRNA	0	0.11	2	0.243102	0.614212
9718	ECE2	mRNA	0.05	0.21	2	0.369757	0.432083
9721	GPRIN2	mRNA	0.02	0.09	2	0.370311	0.431433
9992	KCNE2	mRNA	0.21	0.88	2	0.369599	0.432269
1277	COL1A1	mRNA	2.03	8.13	1.98272	2.18349e-28	27.6608
2167	FABP4	mRNA	1.2	4.83	1.9782	0.00531122	2.27481
9945	GFPT2	mRNA	0.74	2.89	1.97575	1.74994e-06	5.75698
7694	ZNF135	mRNA	0.28	1.15	1.96963	0.00561679	2.25051
151056	PLB1	mRNA	0.24	0.95	1.96347	0.000879074	3.05597
9953	HS3ST3B1	mRNA	1.54	5.99	1.95936	4.64327e-21	20.3332
105369155	105369155	mRNA	0.59	2.27	1.9542	0.0872481	1.05924
3749	KCNC4	mRNA	0.18	0.76	1.9542	0.0783023	1.10623
10457	GPNMB	mRNA	0.18	0.66	1.94753	0.087333	1.05882
145270	PRIMA1	mRNA	0.17	0.67	1.94753	0.014485	1.83908
167410	LIX1	mRNA	0.16	0.65	1.94753	0.0225254	1.64733
1305	COL13A1	mRNA	1.36	5.25	1.93411	1.00723e-09	8.99687
91543	RSAD2	mRNA	0.28	1.02	1.93289	0.0125415	1.90165
102724862	TBC1D3I	mRNA	0.13	0.48	1.926	0.145189	0.838065
25890	ABI3BP	mRNA	0.24	0.93	1.926	0.000192719	3.71508
326340	ZAR1	mRNA	0.12	0.46	1.926	0.0783283	1.10608
774	CACNA1B	mRNA	0.11	0.47	1.926	0.000857392	3.06682
26509	MYOF	mRNA	3.57	13.66	1.92445	3.85097e-59	58.4144
290	ANPEP	mRNA	0.22	0.84	1.91754	0.0136269	1.8656
101927509	LOC101927509	mRNA	0.1	0.36	1.90689	0.0873188	1.05889
3081	HGD	mRNA	0.1	0.36	1.90689	0.541285	0.266574
5800	PTPRO	mRNA	0.1	0.36	1.90689	0.0523349	1.28121
4257	MGST1	mRNA	0.93	3.49	1.90182	0.0208587	1.68071
6928	HNF1B	mRNA	0.36	1.37	1.90046	0.00531258	2.27469
7277	TUBA4A	mRNA	1.04	3.92	1.89566	0.00106714	2.97178
1356	CP	mRNA	0.17	0.63	1.89308	0.0523538	1.28105
107986777	LOC107986777	lncRNA	0.4	1.43	1.88264	0.196995	0.705545
107985678	LOC107985678	mRNA	0.22	0.81	1.87447	0.0872905	1.05903
197259	MLKL	mRNA	0.07	0.28	1.87447	0.370669	0.431014
221060	C10orf111	lncRNA	0.28	1.07	1.87447	0.087234	1.05931
340554	ZC3H12B	mRNA	0.06	0.27	1.87447	0.0574255	1.2409
360	AQP3	mRNA	1.37	5.11	1.87447	3.80419e-06	5.41974
91227	GGTLC2	mRNA	0.2	0.72	1.85798	0.37055	0.431154
306	ANXA3	mRNA	0.31	1.14	1.85415	0.217853	0.661837
196951	FAM227B	mRNA	0.56	2.03	1.85148	0.0739239	1.13122
6991	TCTE3	mRNA	0.55	2.02	1.85148	0.217881	0.661781
1187	CLCNKA	mRNA	0.13	0.45	1.848	0.0961373	1.01711
1235	CCR6	mRNA	0.11	0.43	1.848	0.14521	0.838003
126014	OSCAR	mRNA	0.4	1.39	1.83289	0.031353	1.50372
8618	CADPS	mRNA	0.21	0.78	1.83007	0.00321533	2.49277
58529	MYOZ1	mRNA	0.92	3.27	1.81816	0.00177373	2.75111
3976	LIF	mRNA	1.55	5.49	1.81378	1.66831e-12	11.7777
3371	TNC	mRNA	388.92	1379.07	1.81333	0	#NUM!
101928589	LOC101928589	mRNA	0.54	1.89	1.80735	0.0125386	1.90175
112268444	LOC112268444	mRNA	0.04	0.16	1.80735	0.369402	0.432501
116441	TM4SF18	mRNA	0.04	0.18	1.80735	0.370788	0.430874
124842	TMEM132E	mRNA	0.14	0.52	1.80735	0.0345278	1.46183
131096	KCNH8	mRNA	0.04	0.17	1.80735	0.370232	0.431526
151790	WDR49	mRNA	0.13	0.5	1.80735	0.0873471	1.05875
187	APLNR	mRNA	0.04	0.17	1.80735	0.370629	0.431061
203190	LGI3	mRNA	0.24	0.84	1.80735	0.0313592	1.50364
22798	LAMB4	mRNA	0.05	0.18	1.80735	0.406739	0.390684
260334	TUBB8P12	mRNA	0.19	0.68	1.80735	0.267707	0.57234
339896	GADL1	mRNA	0.09	0.34	1.80735	0.444084	0.352535
440730	TRIM67	mRNA	0.05	0.18	1.80735	0.24332	0.613822
50853	VILL	mRNA	0.06	0.18	1.80735	0.541384	0.266495
8711	TNK1	mRNA	0.06	0.18	1.80735	0.541974	0.266021
9635	CLCA2	mRNA	0.04	0.16	1.80735	0.741753	0.129741
57574	MARCH4	mRNA	0.81	2.82	1.8011	1.57767e-07	6.80199
55240	STEAP3	mRNA	11.7	40.93	1.79533	3.59709e-89	88.444
149297	FAM78B	mRNA	1.09	3.83	1.79355	2.98542e-09	8.52499
100131378	C11orf91	mRNA	0.39	1.34	1.78136	0.230619	0.637105
5918	RARRES1	mRNA	0.17	0.6	1.77761	0.617449	0.209399
1879	EBF1	mRNA	1.5	5.15	1.7669	5.3093e-10	9.27496
10666	CD226	mRNA	0.13	0.41	1.76553	0.190459	0.720199
112268338	112268338	mRNA	0.24	0.82	1.76553	0.130823	0.883316
147741	ZNF560	mRNA	0.11	0.41	1.76553	0.21777	0.662003
200958	MUC20	mRNA	1.09	3.74	1.76553	4.86402e-05	4.313
51738	GHRL	mRNA	0.12	0.41	1.76553	1.00194	-0.000841492
81029	WNT5B	mRNA	0.5	1.74	1.75743	0.0100273	1.99881
132989	C4orf36	mRNA	0.38	1.32	1.75489	0.217992	0.661559
338872	C1QTNF9	mRNA	0.26	0.91	1.75002	0.0603134	1.21959
9844	ELMO1	mRNA	3.19	10.76	1.74794	2.70458e-20	19.5679
11148	HHLA2	mRNA	0.35	1.15	1.74723	0.0466363	1.33128
5414	2004-09-01	mRNA	2.55	8.58	1.74108	1.11513e-07	6.95268
146802	SLC47A2	mRNA	0.07	0.24	1.73697	0.541138	0.266692
147645	VSIG10L	mRNA	0.3	0.97	1.73697	0.0167601	1.77572
5155	PDGFB	mRNA	0.35	1.23	1.73697	0.000341006	3.46724
5366	PMAIP1	mRNA	0.08	0.26	1.73697	0.540157	0.26748
25825	BACE2	mRNA	0.4	1.31	1.72792	0.409745	0.387486
389119	INKA1	mRNA	0.95	3.15	1.72583	0.0279749	1.55323
3490	IGFBP7	mRNA	17.66	58.8	1.72283	3.36677e-33	32.4728
23108	RAP1GAP2	mRNA	6.46	21.49	1.72279	3.15823e-88	87.5006
5493	PPL	mRNA	1.64	5.48	1.71989	1.34401e-18	17.8716
7903	ST8SIA4	mRNA	0.42	1.38	1.71989	5.36597e-05	4.27035
107987290	LOC107987290	mRNA	0.5	1.69	1.71621	0.145356	0.837568
594857	NPS	mRNA	0.61	2	1.7137	0.540402	0.267283
90226	UCN2	mRNA	7.94	26.14	1.70755	7.80002e-20	19.1079
105371253	LOC105371253	mRNA	0.1	0.32	1.70044	0.540745	0.267007
122945	NOXRED1	mRNA	0.1	0.31	1.70044	0.540892	0.266889
161502	CFAP161	mRNA	0.1	0.31	1.70044	0.541334	0.266534
64900	LPIN3	mRNA	0.1	0.32	1.70044	0.444344	0.352281
7278	TUBA3C	mRNA	0.1	0.32	1.70044	0.541531	0.266377
7291	TWIST1	mRNA	3.77	12.4	1.70044	8.42303e-11	10.0745
81786	TRIM7	mRNA	0.29	0.96	1.70044	0.130842	0.883252
8344	HIST1H2BE	mRNA	0.42	1.36	1.6939	0.540843	0.266929
57576	KIF17	mRNA	0.32	1.02	1.69188	0.010025	1.99892
81035	COLEC12	mRNA	0.32	1.04	1.69188	0.0188436	1.72484
285195	SLC9A9	mRNA	0.54	1.73	1.69032	0.0449222	1.34754
1294	COL7A1	mRNA	5.83	18.9	1.68557	1.03203e-90	89.9863
79625	NDNF	mRNA	0.8	2.59	1.68353	4.47789e-07	6.34893
54436	SH3TC1	mRNA	1.28	4.16	1.68147	7.65608e-09	8.11599
163782	KANK4	mRNA	0.13	0.38	1.67807	0.0369202	1.43274
206412	C6orf163	mRNA	0.38	1.17	1.67807	0.190433	0.720257
56956	LHX9	mRNA	0.13	0.4	1.67807	0.443868	0.352746
79057	PRRG3	mRNA	0.13	0.39	1.67807	0.540941	0.26685
23180	RFTN1	mRNA	1.16	3.74	1.67243	4.87767e-06	5.31179
349136	WDR86	mRNA	0.27	0.87	1.66985	0.26755	0.572595
3972	LHB	mRNA	0.68	2.17	1.66838	0.315995	0.50032
79953	SYNDIG1	mRNA	8.56	27.38	1.66447	4.8506e-32	31.3142
100507650	RNF212B	mRNA	0.15	0.47	1.66297	0.5405	0.267204
9353	SLIT2	mRNA	0.16	0.47	1.66297	0.0216565	1.66441
4811	NID1	mRNA	5.3	16.96	1.66192	1.62425e-51	50.7893
91683	SYT12	mRNA	3.29	10.52	1.66073	3.53779e-18	17.4513
4974	OMG	mRNA	1.44	4.54	1.65652	9.69681e-05	4.01337
7057	THBS1	mRNA	1.62	5.17	1.65501	2.92992e-16	15.5331
106821730	BUB1B-PAK6	mRNA	1.13	3.62	1.65486	1.05128e-07	6.97828
110384692	LOC110384692	mRNA	4.8	15.25	1.65373	7.70584e-42	41.1132
2675	GFRA2	mRNA	0.16	0.54	1.65208	0.0873047	1.05896
91523	PCED1B	mRNA	0.34	1.07	1.65208	0.114449	0.941388
59285	CACNG6	mRNA	0.2	0.61	1.64386	0.316243	0.499979
6840	SVIL	mRNA	15.23	47.85	1.63833	3.27541e-157	156.485
4778	NFE2	mRNA	0.21	0.69	1.63743	0.217936	0.66167
51778	MYOZ2	mRNA	0.22	0.69	1.63743	0.145293	0.837755
51363	CHST15	mRNA	18.45	57.76	1.63472	6.61081e-131	130.18
2042	EPHA3	mRNA	7.63	23.91	1.63301	1.64894e-60	59.7828
6276	S100A5	mRNA	0.24	0.76	1.63227	0.540696	0.267047
3111	HLA-DOA	mRNA	0.27	0.84	1.62803	0.0410889	1.38627
7373	COL14A1	mRNA	1.68	5.2	1.62619	9.97759e-23	22.001
130497	OSR1	mRNA	3.92	12.24	1.62593	4.30353e-12	11.3662
552891	DNAJC25-GNG10	mRNA	0.31	0.98	1.62149	0.145252	0.837879
3274	HRH2	mRNA	16.85	52.24	1.61915	4.32531e-124	123.364
101928592	LOC101928592	mRNA	0.72	2.24	1.61667	0.0685365	1.16408
761	CA3	mRNA	0.37	1.14	1.61667	0.114484	0.941255
60484	HAPLN2	mRNA	2.93	9.07	1.61641	3.93237e-08	7.40535
11098	PRSS23	mRNA	7.99	24.66	1.61096	9.69155e-48	47.0136
4773	NFATC2	mRNA	4.46	13.76	1.61086	5.52103e-49	48.258
1116	CHI3L1	mRNA	3.76	11.55	1.60652	2.70815e-10	9.56733
1839	HBEGF	mRNA	22.63	69.42	1.60442	1.3011e-76	75.8857
55640	FLVCR2	mRNA	0.69	2.08	1.60204	0.000358933	3.44499
445	ASS1	mRNA	15.54	47.37	1.59394	4.34964e-37	36.3615
100129528	MUC8	mRNA	0	0.07	1.58496	0.654268	0.184244
100287226	ZNF729	mRNA	0	0.08	1.58496	0.409247	0.388015
10045	SH2D3A	mRNA	0	0.08	1.58496	0.654161	0.184315
101929738	LOC101929738	mRNA	0	0.07	1.58496	0.652722	0.185272
10242	KCNMB2	mRNA	0	0.06	1.58496	0.658192	0.181647
102724151	LOC102724151	mRNA	0	0.08	1.58496	0.65749	0.182111
102725180	LOC102725180	mRNA	0	0.07	1.58496	0.664195	0.177704
1048	CEACAM5	mRNA	0	0.08	1.58496	0.651872	0.185837
10517	FBXW10	mRNA	0	0.06	1.58496	0.653148	0.184988
105373244	LOC105373244	mRNA	0.05	0.16	1.58496	0.541629	0.266298
105377805	LOC105377805	mRNA	0	0.08	1.58496	0.408073	0.389263
105378803	LRRC53	mRNA	0	0.07	1.58496	0.409584	0.387657
105379177	LOC105379177	mRNA	0.1	0.3	1.58496	0.4443	0.352323
10553	HTATIP2	mRNA	0.24	0.74	1.58496	0.316314	0.499882
10699	CORIN	mRNA	0	0.07	1.58496	0.408911	0.388371
107986351	LOC107986351	mRNA	0	0.06	1.58496	0.650972	0.186438
11249	NXPH2	mRNA	0	0.06	1.58496	0.659819	0.180575
112937	GLB1L3	mRNA	0.03	0.08	1.58496	0.999915	3.6891e-05
116369	SLC26A8	mRNA	0	0.07	1.58496	0.65776	0.181932
1236	CCR7	mRNA	0	0.08	1.58496	0.663096	0.178424
126433	FBXO27	mRNA	0.15	0.44	1.58496	0.316066	0.500222
126859	AXDND1	mRNA	0	0.06	1.58496	0.66348	0.178172
127294	MYOM3	mRNA	0	0.08	1.58496	0.244091	0.612448
1286	COL4A4	mRNA	0.06	0.22	1.58496	0.0523444	1.28113
131578	LRRC15	mRNA	0	0.08	1.58496	0.242476	0.615331
132204	SYNPR	mRNA	0	0.07	1.58496	0.664361	0.177596
132430	PABPC4L	mRNA	0.03	0.07	1.58496	0.995085	0.00213975
133060	OTOP1	mRNA	0	0.08	1.58496	0.651395	0.186155
136288	C7orf57	mRNA	0.68	2.06	1.58496	0.0410967	1.38619
140	ADORA3	mRNA	0	0.07	1.58496	0.659873	0.18054
140862	ISM1	mRNA	0	0.06	1.58496	0.650338	0.186861
144535	CFAP54	mRNA	0.04	0.06	1.58496	0.787055	0.103995
145781	GCOM1	mRNA	0	0.08	1.58496	0.407113	0.390285
146177	VWA3A	mRNA	0	0.08	1.58496	0.405785	0.391704
146850	PIK3R6	mRNA	0	0.08	1.58496	0.662767	0.178639
147968	CAPN12	mRNA	0.06	0.16	1.58496	0.541187	0.266653
148979	GLIS1	mRNA	0	0.06	1.58496	0.659222	0.180969
151888	BTLA	mRNA	0	0.08	1.58496	0.40703	0.390374
152573	SHISA3	mRNA	0	0.07	1.58496	0.652456	0.185448
158248	TTC16	mRNA	0	0.07	1.58496	0.653948	0.184457
158763	ARHGAP36	mRNA	0	0.06	1.58496	0.651184	0.186297
162083	C16orf82	mRNA	0	0.07	1.58496	0.650021	0.187073
167826	OLIG3	mRNA	0	0.07	1.58496	0.651501	0.186085
170690	ADAMTS16	mRNA	0.03	0.07	1.58496	0.740379	0.130546
200844	C3orf67	mRNA	0	0.07	1.58496	0.666627	0.176117
203447	NRK	mRNA	0.02	0.08	1.58496	0.370193	0.431572
2331	FMOD	mRNA	0.19	0.6	1.58496	0.114501	0.941189
23627	PRND	mRNA	0	0.08	1.58496	0.406117	0.391349
251	ALPG	mRNA	0	0.07	1.58496	0.650602	0.186685
2525	FUT3	mRNA	0	0.08	1.58496	0.657382	0.182182
254173	TTLL10	mRNA	0	0.08	1.58496	0.663535	0.178136
254240	BPIFC	mRNA	0	0.08	1.58496	0.655983	0.183108
256536	TCERG1L	mRNA	0	0.06	1.58496	0.66118	0.17968
25928	SOSTDC1	mRNA	1.29	3.9	1.58496	0.000600873	3.22122
26165	SPATA31A7	mRNA	0	0.07	1.58496	0.656789	0.182574
26166	RGS22	mRNA	0	0.07	1.58496	0.656413	0.182823
283767	GOLGA6L1	mRNA	0	0.06	1.58496	0.655607	0.183357
283849	EXOC3L1	mRNA	0	0.07	1.58496	0.6555	0.183428
284067	CFAP97D1	mRNA	0	0.08	1.58496	0.652775	0.185236
30813	VSX1	mRNA	0	0.08	1.58496	0.651979	0.185767
30817	ADGRE2	mRNA	0.06	0.15	1.58496	0.443955	0.352661
3170	FOXA2	mRNA	0	0.07	1.58496	0.657598	0.182039
3270	HRC	mRNA	0	0.07	1.58496	0.666018	0.176514
330	BIRC3	mRNA	0.07	0.22	1.58496	0.190383	0.720373
340578	DCAF12L2	mRNA	0	0.06	1.58496	0.664747	0.177344
342527	SMTNL2	mRNA	0	0.09	1.58496	0.659982	0.180468
344807	CD200R1L	mRNA	0	0.06	1.58496	0.662	0.179142
345051	REELD1	mRNA	0.13	0.43	1.58496	0.316172	0.500076
3697	ITIH1	mRNA	0	0.07	1.58496	0.663425	0.178208
374569	ASPG	mRNA	0	0.08	1.58496	0.6637	0.178028
374897	SBSN	mRNA	0	0.08	1.58496	0.659113	0.18104
3775	KCNK1	mRNA	0	0.08	1.58496	0.666073	0.176478
3790	KCNS3	mRNA	0	0.07	1.58496	0.653414	0.184811
389257	LRRC14B	mRNA	0	0.06	1.58496	0.659167	0.181004
3937	LCP2	mRNA	0.04	0.15	1.58496	0.370907	0.430735
399947	C11orf87	mRNA	0.05	0.14	1.58496	0.443696	0.352915
400966	RGPD1	mRNA	0.13	0.43	1.58496	0.00877721	2.05664
4010	LMX1B	mRNA	0	0.08	1.58496	0.242447	0.615384
401613	SERTM2	mRNA	0	0.07	1.58496	0.405703	0.391792
4064	CD180	mRNA	0.12	0.36	1.58496	0.315924	0.500417
4065	LY75	mRNA	0.03	0.06	1.58496	0.740653	0.130385
4319	MMP10	mRNA	0.09	0.28	1.58496	0.542023	0.265982
441457	NUTM2G	mRNA	0	0.07	1.58496	0.660091	0.180396
4583	MUC2	mRNA	0	0.06	1.58496	0.0805562	1.0939
4948	OCA2	mRNA	0	0.08	1.58496	0.656466	0.182787
50508	NOX3	mRNA	0	0.08	1.58496	0.665243	0.177019
5074	PAWR	mRNA	0.15	0.44	1.58496	0.455322	0.341682
51046	ST8SIA3	mRNA	0.02	0.08	1.58496	0.2432	0.614037
5105	PCK1	mRNA	0	0.07	1.58496	0.666572	0.176153
51554	ACKR4	mRNA	0	0.07	1.58496	0.652191	0.185625
5243	ABCB1	mRNA	0	0.07	1.58496	0.404878	0.392676
5334	PLCL1	mRNA	0.09	0.29	1.58496	0.314301	0.502655
53827	FXYD5	mRNA	0.39	1.17	1.58496	0.316349	0.499833
5444	PON1	mRNA	0	0.06	1.58496	0.665686	0.176731
55065	SLC52A1	mRNA	0	0.08	1.58496	0.662328	0.178927
551	AVP	mRNA	0	0.08	1.58496	0.650232	0.186932
55363	HEMGN	mRNA	0	0.07	1.58496	0.660526	0.18011
56137	PCDHA12	mRNA	0	0.08	1.58496	0.40459	0.392985
57520	HECW2	mRNA	0.11	0.29	1.58496	0.0443569	1.35304
5787	PTPRB	mRNA	0.04	0.15	1.58496	0.217964	0.661615
5961	PRPH2	mRNA	0.03	0.08	1.58496	0.540794	0.266968
6345	SRL	mRNA	0	0.08	1.58496	0.410132	0.387076
63973	NEUROG2	mRNA	0	0.07	1.58496	0.660254	0.180289
647024	C6orf132	mRNA	0	0.07	1.58496	0.24379	0.612983
6473	SHOX	mRNA	0	0.08	1.58496	0.654803	0.183889
64881	PCDH20	mRNA	0	0.07	1.58496	0.406365	0.391083
6572	SLC18A3	mRNA	0	0.07	1.58496	0.663315	0.17828
6751	SSTR1	mRNA	0	0.08	1.58496	0.407822	0.389529
6822	SULT2A1	mRNA	0	0.08	1.58496	0.650866	0.186508
6926	TBX3	mRNA	0	0.07	1.58496	0.408366	0.388951
717	C2	mRNA	0.16	0.52	1.58496	0.316385	0.499784
7363	UGT2B4	mRNA	0	0.09	1.58496	0.656628	0.182681
7365	UGT2B10	mRNA	0	0.08	1.58496	0.650179	0.186967
7504	XK	mRNA	0	0.06	1.58496	0.406282	0.391172
79290	OR13A1	mRNA	0	0.08	1.58496	0.66392	0.177884
79983	POF1B	mRNA	0	0.08	1.58496	0.658355	0.18154
80736	SLC44A4	mRNA	0	0.07	1.58496	0.653841	0.184528
83878	USHBP1	mRNA	0	0.07	1.58496	0.666516	0.176189
83881	MIXL1	mRNA	0	0.08	1.58496	0.656736	0.182609
84433	CARD11	mRNA	0.05	0.15	1.58496	0.370867	0.430781
84735	CNDP1	mRNA	0	0.07	1.58496	0.662493	0.178819
8483	CILP	mRNA	0.18	0.52	1.58496	0.0990497	1.00415
85004	RERG	mRNA	0	0.07	1.58496	0.654482	0.184102
90332	EXOC3L2	mRNA	0	0.08	1.58496	0.664802	0.177308
93432	MGAM2	mRNA	0.03	0.09	1.58496	0.540647	0.267086
94234	FOXQ1	mRNA	0	0.07	1.58496	0.651819	0.185873
952	CD38	mRNA	0.05	0.14	1.58496	0.444387	0.352239
9961	MVP	mRNA	12.01	36.35	1.58496	3.90001e-49	48.4089
9963	SLC23A1	mRNA	0	0.07	1.58496	0.664416	0.17756
8553	BHLHE40	mRNA	35.15	106.33	1.5843	6.46594e-150	149.189
54532	USP53	mRNA	7.09	21.41	1.58331	1.36225e-56	55.8657
347252	IGFBPL1	mRNA	1.02	3.05	1.57347	1.42202e-05	4.8471
8061	FOSL1	mRNA	31.52	94.63	1.5727	5.03523e-70	69.298
79816	TLE6	mRNA	0.79	2.41	1.57032	0.0162396	1.78943
4313	MMP2	mRNA	292	869.2	1.56083	0	#NUM!
5798	PTPRN	mRNA	0.48	1.43	1.56071	0.00528988	2.27655
9369	NRXN3	mRNA	0.42	1.22	1.55639	2.0957e-05	4.67867
3856	KRT8	mRNA	3.94	11.65	1.55497	1.14623e-09	8.94073
83546	RTBDN	mRNA	0.38	1.15	1.55459	0.45541	0.341598
157378	TMEM65	mRNA	9.89	29.33	1.55399	6.3408e-13	12.1979
7133	TNFRSF1B	mRNA	5.23	15.46	1.54889	3.4111e-26	25.4671
144715	RAD9B	mRNA	0.3	0.94	1.54749	0.059819	1.22316
114897	C1QTNF1	mRNA	4.47	13.15	1.54522	1.74389e-16	15.7585
164832	LONRF2	mRNA	12.31	36.28	1.54465	2.22142e-231	230.653
6869	TACR1	mRNA	0.3	0.86	1.54432	0.100592	0.997439
9220	TIAF1	mRNA	9.21	27.1	1.54258	3.23364e-25	24.4903
7851	MALL	mRNA	0.25	0.71	1.53605	0.130804	0.88338
284312	ZSCAN1	mRNA	0.43	1.28	1.53051	0.244654	0.611447
79651	RHBDF2	mRNA	0.44	1.27	1.53051	0.00359594	2.44419
146760	RTN4RL1	mRNA	1.39	4.02	1.52466	6.15993e-07	6.21042
146433	IL34	mRNA	0.18	0.56	1.52356	0.31642	0.499736
85417	CCNB3	mRNA	0.2	0.55	1.52356	0.164976	0.782578
9455	HOMER2	mRNA	16.6	48.08	1.52246	9.37913e-64	63.0278
285386	TPRG1	mRNA	0.91	2.6	1.51847	2.01922e-05	4.69482
6335	SCN9A	mRNA	0.54	1.55	1.51785	2.298e-14	13.6386
84623	KIRREL3	mRNA	0.54	1.53	1.51785	0.00277425	2.55685
3675	ITGA3	mRNA	42.1	121.4	1.51486	1.18438e-253	252.927
146853	C17orf50	mRNA	0.16	0.5	1.51457	0.540206	0.267441
158787	RIBC1	mRNA	0.69	1.96	1.51457	0.189656	0.722033
93986	FOXP2	mRNA	0.17	0.48	1.51457	0.87864	0.0561891
395	ARHGAP6	mRNA	3.02	8.66	1.51341	6.77874e-15	14.1689
4915	NTRK2	mRNA	3.84	11.03	1.5132	1.32822e-35	34.8767
23254	KAZN	mRNA	9.94	28.53	1.50787	1.05519e-47	46.9767
10409	BASP1	mRNA	0.59	1.75	1.50589	0.0733316	1.13471
139562	OTUD6A	mRNA	0.29	0.83	1.5025	0.267424	0.572799
54567	DLL4	mRNA	0.14	0.43	1.5025	0.190357	0.72043
57608	JCAD	mRNA	1.32	3.73	1.5025	2.26357e-15	14.6452
5100	PCDH8	mRNA	5.03	14.33	1.50127	8.98733e-25	24.0464
9955	HS3ST3A1	mRNA	0.56	1.58	1.49881	0.00183828	2.73559
4919	ROR1	mRNA	0.94	2.68	1.49596	2.11662e-05	4.67436
29765	TMOD4	mRNA	0.27	0.77	1.49476	0.316137	0.500125
283209	PGM2L1	mRNA	5.4	15.36	1.49372	3.71828e-57	56.4297
55357	TBC1D2	mRNA	0.92	2.62	1.49354	2.13458e-05	4.67069
5027	P2RX7	mRNA	1.66	4.68	1.48997	4.85175e-07	6.3141
2810	SFN	mRNA	0.37	1.02	1.48543	0.26777	0.572237
3745	KCNB1	mRNA	0.13	0.33	1.48543	0.0326227	1.48648
5205	ATP8B1	mRNA	0.13	0.34	1.48543	0.141126	0.850392
79946	C10orf95	mRNA	0.11	0.34	1.48543	0.541679	0.266258
130733	TMEM178A	mRNA	20.66	58.2	1.48082	8.93201e-36	35.0491
3875	KRT18	mRNA	1.37	3.89	1.47999	0.00405942	2.39154
2355	FOSL2	mRNA	6.94	19.51	1.47856	1.78084e-38	37.7494
10388	SYCP2	mRNA	0.34	0.96	1.47805	0.0120667	1.91841
132228	LSMEM2	mRNA	0.44	1.24	1.47393	0.262817	0.580347
30818	KCNIP3	mRNA	8.47	23.67	1.47029	1.87538e-24	23.7269
11155	LDB3	mRNA	0.1	0.27	1.45943	0.505096	0.296626
202500	TCTE1	mRNA	0.19	0.55	1.45943	0.218048	0.661449
2562	GABRB3	mRNA	0.11	0.26	1.45943	0.314407	0.502508
259290	TAS2R31	mRNA	0.49	1.35	1.45943	0.267802	0.572186
259307	IL4I1	mRNA	0.09	0.28	1.45943	0.541876	0.2661
26025	PCDHGA12	mRNA	0.09	0.27	1.45943	0.217909	0.661726
285	ANGPT2	mRNA	0.1	0.27	1.45943	0.190484	0.720142
50801	KCNK4	mRNA	0.29	0.8	1.45943	0.267362	0.572901
8000	PSCA	mRNA	0.49	1.35	1.45943	0.267613	0.572493
11067	DEPP1	mRNA	1.01	2.8	1.45317	0.00507029	2.29497
3672	ITGA1	mRNA	1.47	4.09	1.45297	1.00175e-08	7.99924
7166	TPH1	mRNA	0.35	1.01	1.45066	0.163272	0.787087
3781	KCNN2	mRNA	0.86	2.32	1.44057	4.7657e-06	5.32187
9242	MSC	mRNA	1.71	4.65	1.44057	0.000224069	3.64962
1414	CRYBB1	mRNA	5.62	15.4	1.43894	1.51366e-06	5.81997
43847	KLK14	mRNA	1.07	2.9	1.43539	0.0733069	1.13486
255426	RASGEF1C	mRNA	1.8	4.9	1.4344	6.9183e-05	4.16
29057	FAM156A	mRNA	4.07	11.11	1.43423	3.0853e-06	5.5107
5596	MAPK4	mRNA	2.68	7.27	1.43296	1.22507e-09	8.91184
100128124	HGC6,3	mRNA	0.33	0.85	1.42884	0.44443	0.352196
55509	BATF3	mRNA	3.05	8.3	1.42786	0.00118596	2.92593
50863	NTM	mRNA	20.03	54.13	1.42114	1.56167e-80	79.8064
113220	KIF12	mRNA	0.08	0.2	1.41504	0.741313	0.129998
117584	RFFL	mRNA	4.73	12.73	1.41504	3.79287e-21	20.421
2303	FOXC2	mRNA	0.29	0.79	1.41504	0.267582	0.572544
2903	GRIN2A	mRNA	0.15	0.39	1.41504	0.128467	0.891208
4293	MAP3K9	mRNA	0.15	0.4	1.41504	0.016236	1.78952
4741	NEFM	mRNA	0.06	0.2	1.41504	0.370074	0.431712
57146	TMEM159	mRNA	0.43	1.16	1.41504	0.0685249	1.16415
63926	ANKEF1	mRNA	0.14	0.39	1.41504	0.190408	0.720315
729956	SHISA7	mRNA	0.21	0.58	1.41504	0.0311475	1.50658
9985	REC8	mRNA	2.03	5.47	1.41504	1.01316e-05	4.99432
1959	EGR2	mRNA	32.43	86.82	1.40801	3.2053e-94	93.4941
7127	TNFAIP2	mRNA	0.75	2.01	1.40336	0.000618818	3.20844
56172	ANKH	mRNA	13.92	37.16	1.40305	3.94898e-43	42.4035
5947	RBP1	mRNA	3.43	9.11	1.39961	0.00144488	2.84017
80309	SPHKAP	mRNA	0.73	1.92	1.39689	1.45113e-05	4.83829
3488	IGFBP5	mRNA	303.64	804.97	1.39366	0	#NUM!
343521	TCTEX1D4	mRNA	0.39	1.04	1.39232	0.316208	0.500028
5167	ENPP1	mRNA	0.4	1.03	1.39232	0.00144445	2.8403
6338	SCNN1B	mRNA	0.2	0.5	1.39232	0.267393	0.57285
94027	CGB7	mRNA	0.19	0.52	1.39232	0.541777	0.266179
123904	NRN1L	mRNA	1.09	2.89	1.39079	0.23059	0.637159
10468	FST	mRNA	1.02	2.69	1.38904	0.00977007	2.0101
84929	FIBCD1	mRNA	0.51	1.35	1.38904	0.0231544	1.63537
5999	RGS4	mRNA	8.39	22.13	1.38555	1.44024e-29	28.8416
80820	EEPD1	mRNA	1.24	3.26	1.38286	1.89294e-06	5.72286
347	APOD	mRNA	8.88	23.31	1.38063	8.88754e-10	9.05122
105371409	LOC105371409	mRNA	0.86	2.22	1.37851	0.0624642	1.20437
22854	NTNG1	mRNA	0.11	0.32	1.37851	0.267487	0.572697
5076	PAX2	mRNA	0.12	0.32	1.37851	0.26733	0.572952
7433	VIPR1	mRNA	15.27	39.88	1.37145	2.06147e-40	39.6858
653333	FAM86B2	mRNA	0.29	0.77	1.36923	0.217742	0.662058
7162	TPBG	mRNA	2.09	5.43	1.36815	8.28974e-07	6.08146
7378	UPP1	mRNA	19.53	50.81	1.36675	4.72455e-39	38.3256
102724984	LOC102724984	pseudo	0.68	1.76	1.36257	0.0199031	1.70108
112268260	LOC112268260	mRNA	1.36	3.52	1.36257	0.00377476	2.42311
112616	CMTM7	mRNA	2.55	6.58	1.35722	0.00243268	2.61392
57538	ALPK3	mRNA	0.23	0.55	1.35364	0.0089511	2.04812
1435	CSF1	mRNA	22.91	59.01	1.35277	4.4332e-85	84.3533
641700	ECSCR	mRNA	2.05	5.25	1.34915	0.0278057	1.55587
91584	PLXNA4	mRNA	36.43	93.61	1.34857	0	#NUM!
51285	RASL12	mRNA	0.27	0.68	1.34792	0.163317	0.786968
107986729	107986729	mRNA	1.97	5.05	1.34665	0.195555	0.708731
144100	PLEKHA7	mRNA	1.69	4.36	1.34645	3.21934e-09	8.49223
387496	RASL11A	mRNA	1.48	3.79	1.34539	0.13104	0.882597
7042	TGFB2	mRNA	1.19	3.03	1.33949	3.83055e-07	6.41674
9241	NOG	mRNA	0.42	1.05	1.3388	0.195581	0.708674
8974	P4HA2	mRNA	2.87	7.24	1.32681	7.50261e-05	4.12479
57134	MAN1C1	mRNA	11.37	28.73	1.32377	1.32028e-35	34.8793
105370378	LOC105370378	mRNA	0.05	0.12	1.32193	0.740763	0.130321
105376917	LOC105376917	lncRNA	0.06	0.12	1.32193	0.369836	0.431991
107985946	LOC107985946	lncRNA	0.06	0.12	1.32193	0.739392	0.131125
107987397	LOC107987397	mRNA	0.05	0.11	1.32193	0.739502	0.131061
114801	TMEM200A	mRNA	0.05	0.11	1.32193	0.741974	0.129612
124359	CDYL2	mRNA	0.04	0.12	1.32193	0.31596	0.500368
140290	TCP10L	mRNA	0.1	0.24	1.32193	0.370153	0.431619
1404	HAPLN1	mRNA	0.34	0.86	1.32193	0.0453049	1.34386
151449	GDF7	mRNA	0.05	0.13	1.32193	0.267676	0.572391
170691	ADAMTS17	mRNA	0.4	0.98	1.32193	0.00397216	2.40097
2125	EVPL	mRNA	0.05	0.12	1.32193	0.443998	0.352619
2650	GCNT1	mRNA	0.14	0.38	1.32193	0.141147	0.850329
341350	OVCH1	mRNA	0.05	0.12	1.32193	0.315889	0.500466
374286	CDRT1	mRNA	0.06	0.12	1.32193	0.741478	0.129902
377841	ENTPD8	mRNA	0.38	0.98	1.32193	0.141167	0.850266
401565	FAM166A	mRNA	0.3	0.75	1.32193	0.443825	0.352788
4920	ROR2	mRNA	0.1	0.23	1.32193	0.31603	0.500271
51296	SLC15A3	mRNA	0.15	0.37	1.32193	0.444171	0.35245
51705	EMCN	mRNA	0.05	0.12	1.32193	0.541236	0.266613
57121	LPAR5	mRNA	0.06	0.12	1.32193	0.742746	0.12916
57692	MAGEE1	mRNA	0.04	0.13	1.32193	0.54104	0.266771
59272	ACE2	mRNA	0.11	0.24	1.32193	0.443911	0.352704
6663	SOX10	mRNA	0.06	0.11	1.32193	0.741698	0.129773
718	C3	mRNA	0.09	0.25	1.32193	0.267644	0.572442
777	CACNA1E	mRNA	0.1	0.23	1.32193	0.0854632	1.06822
80243	PREX2	mRNA	0.2	0.49	1.32193	0.114449	0.941389
8521	GCM1	mRNA	0.04	0.12	1.32193	0.541728	0.266219
94	ACVRL1	mRNA	0.04	0.11	1.32193	0.541482	0.266416
4643	MYO1E	mRNA	3.67	9.28	1.31813	5.66685e-13	12.2467
94274	PPP1R14A	mRNA	1.09	2.74	1.3155	0.195503	0.708846
112268117	LOC112268117	pseudo	0.75	1.89	1.31259	0.314265	0.502704
23467	NPTXR	mRNA	36.25	90.74	1.3105	6.51322e-187	186.186
11189	CELF3	mRNA	1.63	4.07	1.30895	1.3956e-08	7.85524
105371932	LOC105371932	mRNA	0.42	1.02	1.30485	0.377379	0.423222
65061	CDK15	mRNA	0.41	1.04	1.30485	0.0739488	1.13107
8324	FZD7	mRNA	46.61	116.11	1.3038	1.67283e-155	154.777
440093	H3F3C	mRNA	0.38	0.91	1.30256	0.443739	0.352873
5452	POU2F2	mRNA	0.37	0.91	1.30256	0.120317	0.919674
57419	SLC24A3	mRNA	0.36	0.91	1.30256	0.0533827	1.2726
6770	STAR	mRNA	0.35	0.91	1.30256	0.120233	0.919975
51286	CEND1	mRNA	23.72	58.96	1.30053	1.48476e-32	31.8283
1052	CEBPD	mRNA	5.62	13.97	1.29937	2.95382e-06	5.52962
342346	C16orf96	mRNA	0.28	0.66	1.29546	0.14099	0.850812
81796	SLCO5A1	mRNA	0.26	0.67	1.29546	0.165888	0.780185
10123	ARL4C	mRNA	38.65	95.57	1.29267	4.48853e-132	131.348
23529	CLCF1	mRNA	3.57	8.82	1.29218	5.69311e-06	5.24465
83742	MARVELD1	mRNA	9.52	23.47	1.29068	3.44962e-26	25.4622
3748	KCNC3	mRNA	0.45	1.07	1.28951	0.0739363	1.13114
50651	SLC45A1	mRNA	4.36	10.75	1.28622	4.0639e-10	9.39106
1001	CDH3	mRNA	0.38	0.95	1.2854	0.0443652	1.35296
2308	FOXO1	mRNA	0.38	0.95	1.2854	0.0124191	1.90591
6583	SLC22A4	mRNA	2.1	5.19	1.28498	0.000914682	3.03873
2324	FLT4	mRNA	0.17	0.4	1.28011	0.262662	0.580604
353376	TICAM2	mRNA	0.68	1.66	1.28011	0.0145186	1.83808
4306	NR3C2	mRNA	0.18	0.41	1.28011	0.120197	0.920106
3383	ICAM1	mRNA	1.31	3.2	1.27854	0.000409784	3.38745
650	BMP2	mRNA	0.75	1.85	1.27462	0.0105432	1.97703
149111	CNIH3	mRNA	14.06	34.34	1.27439	9.88762e-30	29.0049
259236	TMIE	mRNA	0.86	2.14	1.27302	0.0453132	1.34378
4055	LTBR	mRNA	0.29	0.72	1.27302	0.31423	0.502752
4053	LTBP2	mRNA	8.76	21.3	1.27067	1.81618e-61	60.7408
113146	AHNAK2	mRNA	0.41	1.01	1.27009	4.73058e-07	6.32509
2912	GRM2	mRNA	0.42	1	1.27009	0.561069	0.250984
960	CD44	mRNA	136.07	330.66	1.26806	0	#NUM!
56967	C14orf132	mRNA	10.79	26.17	1.26438	9.24672e-68	67.034
1545	CYP1B1	mRNA	1.46	3.52	1.26303	1.30619e-06	5.88399
259173	ALS2CL	mRNA	0.13	0.28	1.26303	0.830126	0.0808559
89866	SEC16B	mRNA	0.23	0.6	1.26303	0.164954	0.782638
9744	ACAP1	mRNA	0.13	0.28	1.26303	0.0603345	1.21943
6387	CXCL12	mRNA	1.28	3.1	1.26076	0.00883581	2.05375
5730	PTGDS	mRNA	5.4	13.06	1.2598	0.000922461	3.03505
3756	KCNH1	mRNA	1.12	2.69	1.2578	2.96629e-07	6.52779
2983	GUCY1B1	mRNA	0.99	2.39	1.25716	0.00242502	2.61528
10581	IFITM2	mRNA	36.22	87.21	1.25528	1.97213e-18	17.7051
22936	ELL2	mRNA	0.76	1.82	1.25526	0.00284217	2.54635
443	ASPA	mRNA	0.31	0.76	1.25376	0.560969	0.251061
112268270	LOC112268270	mRNA	0.4	0.93	1.24793	0.314513	0.502362
3676	ITGA4	mRNA	0.38	0.92	1.24793	0.00127369	2.89494
7483	WNT9A	mRNA	0.39	0.93	1.24793	0.0625096	1.20405
3433	IFIT2	mRNA	3.02	7.23	1.24367	1.07188e-08	7.96985
169044	COL22A1	mRNA	10.51	25.08	1.23986	7.09095e-57	56.1493
687	KLF9	mRNA	0.6	1.45	1.23879	0.0033819	2.47084
1942	EFNA1	mRNA	8.29	19.71	1.23499	7.53033e-10	9.12319
51364	ZMYND10	mRNA	1.88	4.47	1.2303	0.00541783	2.26617
222537	HS3ST5	mRNA	1.49	3.49	1.22913	0.000295338	3.52968
10203	CALCRL	mRNA	1.83	4.37	1.22781	4.79058e-08	7.31961
100529215	ZNF559-ZNF177	mRNA	1.21	2.86	1.22651	0.0100101	1.99956
2335	FN1	mRNA	57.24	135.05	1.22536	0	#NUM!
55096	EBLN2	mRNA	1.73	4.07	1.22529	0.00890823	2.05021
11187	PKP3	mRNA	0.28	0.7	1.22239	0.195529	0.708789
126326	GIPC3	mRNA	0.22	0.52	1.22239	0.165045	0.782399
150160	CCT8L2	mRNA	0.08	0.16	1.22239	0.739338	0.131157
222183	SRRM3	mRNA	0.94	2.23	1.22239	0.00243336	2.61379
3134	HLA-F	mRNA	0.15	0.34	1.22239	0.541925	0.266061
339210	C17orf67	mRNA	0.08	0.16	1.22239	0.738955	0.131382
3777	KCNK3	mRNA	0.08	0.16	1.22239	0.617661	0.20925
5199	CFP	mRNA	1.01	2.41	1.22239	0.0913508	1.03929
56155	TEX14	mRNA	0.07	0.17	1.22239	0.444041	0.352577
80039	FAM106A	mRNA	0.23	0.53	1.22239	0.377259	0.42336
80781	COL18A1	mRNA	2.25	5.3	1.22239	8.85429e-10	9.05285
81030	ZBP1	mRNA	0.08	0.16	1.22239	0.742249	0.12945
8437	RASAL1	mRNA	0.06	0.18	1.22239	0.217797	0.661947
9172	MYOM2	mRNA	0.06	0.16	1.22239	0.444127	0.352492
25903	OLFML2B	mRNA	2.32	5.42	1.21805	6.69623e-07	6.17417
8406	SRPX	mRNA	14.39	33.72	1.21647	8.33739e-18	17.079
23072	HECW1	mRNA	1.59	3.69	1.21604	5.62876e-06	5.24959
221395	ADGRF5	mRNA	0.67	1.6	1.21501	0.00127497	2.8945
100288695	LIMS4	mRNA	3.46	8.11	1.21082	4.13486e-05	4.38354
2700	GJA3	mRNA	1.41	3.27	1.20811	4.87978e-06	5.3116
144501	KRT80	mRNA	1.11	2.6	1.20436	0.00124461	2.90497
9180	OSMR	mRNA	0.56	1.3	1.20436	0.00016581	3.78039
254887	ZDHHC23	mRNA	1.84	4.29	1.20328	5.40506e-09	8.2672
6653	SORL1	mRNA	6.11	14.19	1.20263	2.60219e-35	34.5847
10044	SH2D3C	mRNA	0.25	0.55	1.20163	0.314371	0.502557
4825	NKX6-1	mRNA	0.74	1.69	1.20163	0.26263	0.580655
51655	RASD1	mRNA	1.44	3.38	1.20163	0.0146317	1.8347
65997	RASL11B	mRNA	0.74	1.69	1.20163	0.100607	0.997371
9256	TSPOAP1	mRNA	0.23	0.57	1.20163	0.0443734	1.35288
80833	APOL3	mRNA	1.14	2.63	1.2003	0.0272974	1.56388
23150	FRMD4B	mRNA	8.09	18.74	1.1975	1.18911e-28	27.9248
50509	COL5A3	mRNA	1.75	4.05	1.1964	1.51778e-06	5.81879
133396	IL31RA	mRNA	0.18	0.38	1.19265	0.267456	0.572748
3765	KCNJ9	mRNA	0.69	1.56	1.19265	0.0290902	1.53625
389602	LOC389602	mRNA	0.17	0.39	1.19265	0.262724	0.580501
654	BMP6	mRNA	0.17	0.38	1.19265	0.314336	0.502606
8877	SPHK1	mRNA	2.03	4.69	1.19265	0.000775314	3.11052
440738	MAP1LC3C	mRNA	2.74	6.33	1.19105	0.000532453	3.27372
79589	RNF128	mRNA	5.3	12.22	1.18811	7.01978e-11	10.1537
1296	COL8A2	mRNA	0.43	0.99	1.18763	0.0328529	1.48343
284996	RNF149	mRNA	1.31	3.02	1.18763	2.9205e-05	4.53454
6424	SFRP4	mRNA	0.27	0.6	1.18442	0.262693	0.580552
10397	NDRG1	mRNA	44.15	100.6	1.17555	6.54607e-91	90.184
7078	TIMP3	mRNA	2	4.54	1.17383	6.36037e-08	7.19652
144165	PRICKLE1	mRNA	10.4	23.65	1.17254	3.11124e-30	29.5071
692094	MSMP	mRNA	1.52	3.47	1.17247	0.224454	0.648873
10692	RRH	mRNA	0.1	0.21	1.16993	0.742194	0.129483
158376	SPAAR	mRNA	0.1	0.22	1.16993	0.739611	0.130996
22986	SORCS3	mRNA	0.1	0.21	1.16993	0.505332	0.296423
284451	ODF3L2	mRNA	0.1	0.21	1.16993	0.741038	0.13016
347688	TUBB8	mRNA	0.11	0.21	1.16993	0.995455	0.00197836
7984	ARHGEF5	mRNA	0.09	0.22	1.16993	0.651214	0.186277
80201	HKDC1	mRNA	0.49	1.1	1.16993	0.0531128	1.2748
9806	SPOCK2	mRNA	9.09	20.62	1.16693	9.4976e-33	32.0224
5744	PTHLH	mRNA	2.38	5.37	1.16665	0.000646186	3.18964
25907	TMEM158	mRNA	209.75	474.31	1.1642	5.05136e-247	246.297
392617	ELFN1	mRNA	6.82	15.39	1.16249	1.79031e-17	16.7471
311	ANXA11	mRNA	14.04	31.72	1.16243	1.20269e-23	22.9198
200350	FOXD4L1	mRNA	1.54	3.45	1.16227	0.00755188	2.12194
56978	PRDM8	mRNA	1.97	4.43	1.16	1.78271e-05	4.74892
54947	LPCAT2	mRNA	2.3	5.19	1.15806	1.00495e-08	7.99785
9848	MFAP3L	mRNA	2.84	6.38	1.15754	1.14992e-11	10.9393
54769	DIRAS2	mRNA	1.79	4.04	1.15687	8.99347e-06	5.04607
101928422	LOC101928422	mRNA	0.96	2.18	1.15381	0.0165623	1.78088
9568	GABBR2	mRNA	3.04	6.81	1.15316	1.34692e-10	9.87066
8987	STBD1	mRNA	2.49	5.6	1.1527	2.43304e-05	4.61385
8353	HIST1H3E	mRNA	8.62	19.31	1.15221	0.0113867	1.9436
5149	PDE6H	mRNA	0.23	0.48	1.152	0.740159	0.130675
8013	NR4A3	mRNA	1.66	3.7	1.15094	0.00337295	2.47199
2785	GNG3	mRNA	46.4	103.94	1.15061	9.34369e-26	25.0295
118611	C10orf90	mRNA	10.49	23.52	1.15017	2.46759e-19	18.6077
26119	LDLRAP1	mRNA	8.61	19.18	1.14303	4.32873e-16	15.3636
348	APOE	mRNA	37.48	83.42	1.14174	5.21737e-27	26.2825
404281	YY2	mRNA	1.56	3.45	1.13955	0.00269553	2.56936
56108	PCDHGA7	mRNA	0.6	1.35	1.1375	0.0165587	1.78097
10085	EDIL3	mRNA	0.13	0.27	1.1375	0.41457	0.382402
112268052	LOC112268052	mRNA	0.13	0.27	1.1375	0.740434	0.130514
23639	LRRC6	mRNA	0.24	0.55	1.1375	0.164908	0.782758
441459	ANKRD18B	mRNA	0.13	0.28	1.1375	0.505521	0.296261
4507	MTAP	mRNA	0.13	0.26	1.1375	0.549228	0.260247
6753	SSTR3	mRNA	0.13	0.27	1.1375	0.377019	0.423637
83699	SH3BGRL2	mRNA	0.13	0.27	1.1375	0.414488	0.382488
2762	GMDS	mRNA	2.6	5.75	1.13505	0.0138886	1.85734
3241	HPCAL1	mRNA	27.07	59.99	1.13503	5.53706e-29	28.2567
5054	SERPINE1	mRNA	19.07	42.21	1.134	1.71353e-37	36.7661
5998	RGS3	mRNA	58.95	130.5	1.13399	5.47112e-53	52.2619
161176	SYNE3	mRNA	0.66	1.45	1.12776	4.37743e-05	4.35878
339977	LRRC66	mRNA	0.65	1.43	1.12776	0.0435284	1.36123
107985728	LOC107985728	mRNA	0.26	0.58	1.12553	0.224539	0.648708
283579	C14orf178	lncRNA	0.27	0.58	1.12553	0.74005	0.130739
10410	IFITM3	mRNA	269.31	592.31	1.12424	8.34727e-92	91.0785
441108	C5orf56	lncRNA	2.31	5.05	1.12363	0.0966267	1.0149
10723	SLC12A7	mRNA	0.41	0.91	1.12199	0.0435365	1.36115
9314	KLF4	mRNA	7.91	17.36	1.12091	6.51866e-14	13.1858
1893	ECM1	mRNA	14.32	31.39	1.12073	3.40241e-18	17.4682
58538	MPP4	mRNA	5.13	11.28	1.1207	4.82609e-09	8.3164
1326	MAP3K8	mRNA	0.69	1.53	1.1193	0.193349	0.713657
105377022	LOC105377022	mRNA	0.15	0.31	1.11548	0.61676	0.209883
218	ALDH3A1	mRNA	0.3	0.62	1.11548	0.377139	0.423499
2263	FGFR2	mRNA	1.75	3.82	1.11548	6.73527e-06	5.17165
245973	ATP6V1C2	mRNA	0.15	0.33	1.11548	0.316278	0.49993
255928	SYT14	mRNA	0.14	0.31	1.11548	0.159361	0.797619
283927	NUDT7	mRNA	0.15	0.31	1.11548	0.740983	0.130192
3483	IGFALS	mRNA	0.15	0.32	1.11548	0.616972	0.209734
3948	LDHC	mRNA	0.15	0.31	1.11548	0.742525	0.129289
57468	SLC12A5	mRNA	0.16	0.32	1.11548	0.295219	0.529856
5774	PTPN3	mRNA	0.14	0.32	1.11548	0.295151	0.529955
6676	SPAG4	mRNA	0.15	0.31	1.11548	0.740818	0.130288
83648	FAM167A	mRNA	0.16	0.32	1.11548	0.414282	0.382704
148641	SLC35F3	mRNA	2.07	4.49	1.11417	0.000506867	3.29511
1310	COL19A1	mRNA	16.1	35.15	1.1128	8.9559e-108	107.048
57549	IGSF9	mRNA	0.47	1	1.10962	0.0816826	1.08787
4118	MAL	mRNA	2.61	5.71	1.1093	0.00894897	2.04823
56963	RGMA	mRNA	141.5	307.94	1.10892	1.73129e-263	262.762
56113	PCDHGA2	mRNA	2.19	4.75	1.10806	1.71432e-06	5.76591
126969	SLC44A3	mRNA	0.31	0.69	1.10692	0.267519	0.572646
653513	LOC653513	pseudo	2.52	5.48	1.10692	0.000249386	3.60313
84451	MAP3K21	mRNA	0.32	0.68	1.10692	0.28547	0.544439
23096	IQSEC2	mRNA	23.35	50.76	1.10681	5.21155e-50	49.283
641649	TMEM91	mRNA	6.85	14.85	1.106	0.00096402	3.01591
153020	RASGEF1B	mRNA	0.47	1.06	1.10434	0.0869223	1.06087
283987	HID1	mRNA	2.11	4.57	1.10395	8.45488e-05	4.07289
1191	CLU	mRNA	1148.02	2489.04	1.10358	0	#NUM!
632	BGLAP	mRNA	2.48	5.37	1.10236	0.0854771	1.06815
9734	HDAC9	mRNA	43.31	93.75	1.1018	3.02738e-112	111.519
6584	SLC22A5	mRNA	1.16	2.52	1.10154	0.00603437	2.21937
6347	CCL2	mRNA	58.32	126.29	1.10133	4.3025e-22	21.3663
2123	EVI2A	mRNA	0.33	0.74	1.09954	0.224596	0.648598
27124	INPP5J	mRNA	2.05	4.4	1.09954	0.000155389	3.80858
56935	SMCO4	mRNA	0.17	0.36	1.09954	0.739447	0.131093
643596	RNF224	mRNA	0.35	0.72	1.09954	0.505662	0.29614
729059	TEX46	mRNA	0.35	0.74	1.09954	0.740873	0.130256
9413	FAM189A2	mRNA	0.34	0.74	1.09954	0.354403	0.450503
2294	FOXF1	mRNA	2.42	5.23	1.09761	0.000361571	3.44181
644186	SYCE3	mRNA	0.36	0.77	1.09311	0.739776	0.1309
357	SHROOM2	mRNA	31.3	67.31	1.09206	1.30025e-76	75.886
1003	CDH5	mRNA	0.57	1.21	1.09115	0.049228	1.30779
3426	CFI	mRNA	0.56	1.21	1.09115	0.164931	0.782698
150223	YDJC	mRNA	6.59	14.16	1.08996	3.05489e-05	4.515
108	ADCY2	mRNA	2.65	5.68	1.0898	4.65872e-06	5.33173
107986910	LOC107986910	mRNA	2.28	4.9	1.08927	0.0263821	1.57869
2817	GPC1	mRNA	635.89	1364.53	1.08868	0	#NUM!
10777	ARPP21	mRNA	0.19	0.41	1.08746	0.455366	0.34164
112268437	LOC112268437	mRNA	0.58	1.25	1.08746	0.0323265	1.49044
132884	EVC2	mRNA	0.19	0.42	1.08746	0.262786	0.580398
254158	CXorf58	mRNA	0.2	0.41	1.08746	0.739831	0.130868
728215	FAM155A	mRNA	0.2	0.42	1.08746	0.489042	0.310654
107987471	107987471	mRNA	0.79	1.7	1.08489	0.61729	0.209511
130340	AP1S3	mRNA	0.62	1.31	1.08406	0.333671	0.476681
23024	PDZRN3	mRNA	0.6	1.29	1.08406	0.0651378	1.18617
25841	ABTB2	mRNA	8	17.09	1.08283	3.20733e-22	21.4939
125704	FAM69C	mRNA	0.41	0.88	1.08246	0.262848	0.580295
345895	RSPH4A	mRNA	0.41	0.88	1.08246	0.373995	0.427134
6296	ACSM3	mRNA	0.41	0.89	1.08246	0.16325	0.787147
3995	FADS3	mRNA	24.24	51.73	1.08142	1.63393e-25	24.7868
6484	ST3GAL4	mRNA	23.64	50.5	1.08127	4.38207e-23	22.3583
6461	SHB	mRNA	2.13	4.55	1.07973	9.68482e-08	7.01391
8660	IRS2	mRNA	54.84	116.94	1.07945	2.50517e-213	212.601
105375106	LOC105375106	mRNA	0.22	0.46	1.078	0.74258	0.129257
153	ADRB1	mRNA	0.22	0.46	1.078	0.414364	0.382618
246181	AKR7L	mRNA	1.09	2.32	1.078	0.049237	1.30771
2925	GRPR	mRNA	0.65	1.4	1.078	0.0966114	1.01497
6549	SLC9A2	mRNA	0.22	0.46	1.078	0.211815	0.674044
4638	MYLK	mRNA	2.22	4.74	1.07635	2.95782e-07	6.52903
6853	SYN1	mRNA	5.4	11.5	1.07562	6.91623e-10	9.16013
266727	MDGA1	mRNA	17.01	36.15	1.07518	6.18852e-80	79.2084
9021	SOCS3	mRNA	6.26	13.29	1.07358	1.09469e-09	8.96071
728537	C2orf92	mRNA	2.79	5.93	1.07337	0.00207117	2.68378
79365	BHLHE41	mRNA	5.54	11.72	1.07099	1.09077e-11	10.9623
22999	RIMS1	mRNA	0.25	0.52	1.07039	0.0733193	1.13478
23546	SYNGR4	mRNA	3.15	6.69	1.07039	0.0332969	1.4776
56105	PCDHGA11	mRNA	0.24	0.51	1.07039	0.189707	0.721917
10633	RASL10A	mRNA	1	2.1	1.06871	0.479147	0.319531
146	ADRA1D	mRNA	34.89	73.76	1.06762	4.52172e-49	48.3447
2246	FGF1	mRNA	13.56	28.61	1.06435	6.70583e-28	27.1735
192134	B3GNT6	mRNA	0.26	0.56	1.06413	0.414447	0.382531
6887	TAL2	mRNA	0.26	0.55	1.06413	0.741368	0.129966
102724428	SIK1B	mRNA	0.82	1.74	1.06228	0.00912158	2.03993
84466	MEGF10	mRNA	3.64	7.66	1.0612	2.71895e-18	17.5656
79658	ARHGAP10	mRNA	1.14	2.4	1.06012	0.00959851	2.0178
254956	MORN5	mRNA	0.29	0.62	1.05889	0.739119	0.131286
345079	SOWAHB	mRNA	0.29	0.6	1.05889	0.249166	0.603512
50636	ANO7	mRNA	0.28	0.62	1.05889	0.324609	0.488639
56925	LXN	mRNA	0.3	0.61	1.05889	0.617184	0.209585
26578	OSTF1	mRNA	2.4	5.05	1.05714	0.0251331	1.59975
29780	PARVB	mRNA	0.6	1.26	1.05658	0.224482	0.648818
79974	CPED1	mRNA	0.62	1.27	1.05658	0.541677	0.26626
101928268	LOC101928268	mRNA	0.33	0.7	1.05063	0.616708	0.209921
84696	ABHD1	mRNA	0.34	0.71	1.05063	0.377339	0.423268
91355	LRP5L	mRNA	0.34	0.7	1.05063	0.414611	0.382359
196410	METTL7B	mRNA	204.76	427.7	1.0498	1.00116e-149	148.999
320	APBA1	mRNA	3.16	6.59	1.04909	3.56617e-11	10.4478
5210	PFKFB4	mRNA	16.8	35.01	1.0461	6.8305e-32	31.1655
56944	OLFML3	mRNA	7.72	16.05	1.04467	1.50495e-07	6.82248
440712	RHEX	mRNA	0.39	0.8	1.04439	0.414652	0.382316
8354	HIST1H3I	mRNA	0.38	0.81	1.04439	0.742304	0.129418
4237	MFAP2	mRNA	1.64	3.42	1.04182	0.128429	0.891337
51083	GAL	mRNA	0.41	0.86	1.04182	0.617025	0.209697
7923	HSD17B8	mRNA	3.34	6.95	1.04122	0.0280932	1.5514
8714	ABCC3	mRNA	19.97	41.32	1.0372	6.20706e-76	75.2071
53822	FXYD7	mRNA	0.48	1.01	1.03562	0.617078	0.20966
6620	SNCB	mRNA	0.48	1	1.03562	0.414529	0.382445
340485	ACER2	mRNA	0.5	1.05	1.03395	0.0208543	1.6808
56147	PCDHA1	mRNA	0.54	1.11	1.03242	0.0296906	1.52738
7185	TRAF1	mRNA	11.24	23.17	1.03235	1.75871e-21	20.7548
349334	FOXD4L4	mRNA	8.22	16.96	1.03157	1.74773e-05	4.75752
80216	ALPK1	mRNA	1.24	2.56	1.02801	0.000910474	3.04073
346653	FAM71F2	mRNA	3.26	6.68	1.02667	0.0135226	1.86894
51334	PRR16	mRNA	0.67	1.34	1.02647	0.120215	0.92004
9388	LIPG	mRNA	0.75	1.55	1.02308	0.0406513	1.39093
286006	LSMEM1	mRNA	0.77	1.6	1.02237	0.744985	0.127853
653427	FOXD4L5	mRNA	2.32	4.78	1.02237	0.00031258	3.50504
221468	TMEM217	mRNA	0.83	1.68	1.02106	0.316895	0.499084
10371	SEMA3A	mRNA	20.97	42.95	1.0207	2.12611e-66	65.6724
83715	ESPN	mRNA	2.64	5.38	1.01318	5.36392e-05	4.27052
8718	TNFRSF25	mRNA	7.81	15.87	1.00893	5.87197e-06	5.23122
3667	IRS1	mRNA	7.28	14.76	1.0072	1.84336e-30	29.7344
639	PRDM1	mRNA	5.13	10.38	1.00682	2.91559e-12	11.5353
100130742	LRRC69	mRNA	0.19	0.4	1	0.741258	0.130031
100288413	ERVMER34-1	mRNA	0	0.06	1	0.664471	0.177524
1015	CDH17	mRNA	0.04	0.09	1	0.741588	0.129837
10216	PRG4	mRNA	0	0.04	1	0.661126	0.179716
102723475	KCNE1B	mRNA	0	0.05	1	0.658409	0.181504
102724101	TP53TG3E	mRNA	0	0.06	1	0.99679	0.00139633
102724127	TP53TG3F	mRNA	0	0.06	1	0.995743	0.00185273
1040	CDS1	mRNA	0	0.04	1	0.661344	0.179573
105376526	LOC105376526	mRNA	0.12	0.25	1	0.505426	0.296342
105376906	LOC105376906	other	2.66	5.33	1	0.0436047	1.36047
105378161	LOC105378161	mRNA	0	0.05	1	0.661453	0.179501
107984820	107984820	mRNA	0	0.05	1	0.657113	0.18236
107984862	LOC107984862	mRNA	0	0.04	1	0.651607	0.186014
107987377	LOC107987377	mRNA	0.07	0.15	1	0.739283	0.131189
11185	INMT	mRNA	0.53	1.09	1	0.159339	0.797679
112268013	112268013	mRNA	0	0.04	1	0.65166	0.185979
113	ADCY7	mRNA	0.19	0.39	1	0.0147956	1.82987
11346	SYNPO	mRNA	7.18	14.49	1	5.64366e-18	17.2484
113763	ZBED6CL	mRNA	0	0.06	1	0.652935	0.18513
114786	XKR4	mRNA	0	0.04	1	0.665907	0.176586
116535	MRGPRF	mRNA	0.21	0.44	1	0.505473	0.296302
118491	CFAP70	mRNA	0.11	0.25	1	0.377179	0.423452
1234	CCR5	mRNA	0	0.05	1	0.663755	0.177992
123876	ACSM2A	mRNA	0.04	0.1	1	0.742029	0.129579
124535	HSF5	mRNA	0	0.04	1	0.655661	0.183321
126306	JSRP1	mRNA	0.14	0.3	1	0.739228	0.131221
127254	ERICH3	mRNA	0	0.06	1	0.408575	0.388728
127731	VWA5B1	mRNA	0	0.05	1	0.662055	0.179106
131375	LYZL4	mRNA	0.19	0.39	1	0.740489	0.130482
132720	FAM241A	mRNA	0	0.06	1	0.653468	0.184776
139065	SLITRK4	mRNA	0	0.05	1	0.407488	0.389885
140803	TRPM6	mRNA	0.02	0.04	1	1.00085	-0.000368676
143098	MPP7	mRNA	0.06	0.15	1	1.00458	-0.00198287
146212	KCTD19	mRNA	0.05	0.11	1	0.740269	0.13061
147719	LYPD4	mRNA	0	0.04	1	0.656251	0.18293
149233	IL23R	mRNA	0	0.06	1	0.661617	0.179393
1536	CYBB	mRNA	0	0.04	1	0.654857	0.183854
155038	GIMAP8	mRNA	0	0.04	1	0.660853	0.179895
1565	CYP2D6	mRNA	0.18	0.4	1	0.541826	0.26614
1588	CYP19A1	mRNA	0.04	0.04	1	0.995949	0.00176307
1604	CD55	mRNA	0.11	0.24	1	1.00169	-0.000732945
161436	EML5	mRNA	0	0.05	1	0.408617	0.388684
166824	RASSF6	mRNA	0	0.04	1	0.657167	0.182325
166979	CDC20B	mRNA	0	0.06	1	0.657652	0.182004
170679	PSORS1C1	mRNA	0.18	0.38	1	0.739721	0.130932
171389	NLRP6	mRNA	0	0.06	1	0.655392	0.183499
1794	DOCK2	mRNA	0	0.05	1	0.407238	0.390152
200010	SLC5A9	mRNA	0	0.05	1	0.658896	0.181183
200407	CREG2	mRNA	0.29	0.6	1	0.583332	0.234084
2044	EPHA5	mRNA	0.34	0.68	1	0.512309	0.290468
204801	NLRP11	mRNA	0	0.05	1	0.662164	0.179034
2206	MS4A2	mRNA	0.05	0.09	1	0.738791	0.131478
221188	ADGRG5	mRNA	0	0.05	1	0.662931	0.178532
2254	FGF9	mRNA	0	0.04	1	0.665354	0.176947
2300	FOXL1	mRNA	0	0.05	1	0.659384	0.180861
2334	AFF2	mRNA	0.04	0.09	1	0.377219	0.423406
23460	ABCA6	mRNA	0.07	0.14	1	0.65095	0.186452
246	ALOX15	mRNA	0	0.06	1	0.653894	0.184492
2516	NR5A1	mRNA	0	0.05	1	0.65609	0.183037
2527	FUT5	mRNA	0.16	0.33	1	0.616813	0.209846
255631	COL24A1	mRNA	0.12	0.25	1	0.163295	0.787028
25878	MXRA5	mRNA	0.35	0.68	1	0.0344262	1.46311
25961	NUDT13	mRNA	0.08	0.16	1	0.741093	0.130127
2702	GJA5	mRNA	0	0.05	1	0.653095	0.185024
27128	CYTH4	mRNA	0	0.05	1	0.66563	0.176767
27136	MORC1	mRNA	0	0.05	1	0.651236	0.186261
2813	GP2	mRNA	0	0.05	1	0.656843	0.182538
2828	GPR4	mRNA	0.05	0.11	1	0.741423	0.129934
283284	IGSF22	mRNA	0.02	0.04	1	0.996257	0.00162846
283310	OTOGL	mRNA	0.02	0.06	1	0.540304	0.267362
284071	MEIOC	mRNA	0	0.05	1	0.663865	0.17792
285051	STPG4	mRNA	0.07	0.15	1	0.741643	0.129805
285643	KIF4B	mRNA	0	0.04	1	0.65251	0.185413
285973	ATG9B	mRNA	0.14	0.28	1	0.505615	0.29618
286499	FAM133A	mRNA	0	0.05	1	0.666738	0.176045
2868	GRK4	mRNA	1.61	3.23	1	0.0312248	1.5055
2875	GPT	mRNA	0.25	0.53	1	0.671113	0.173204
29850	TRPM5	mRNA	0	0.04	1	0.651289	0.186226
3026	HABP2	mRNA	0	0.05	1	0.661399	0.179537
338323	NLRP14	mRNA	0	0.05	1	0.658842	0.181219
342933	ZSCAN5B	mRNA	0.1	0.21	1	0.740928	0.130224
3640	INSL3	mRNA	0.21	0.44	1	0.740598	0.130417
3645	INSRR	mRNA	0	0.04	1	0.650285	0.186896
3664	IRF6	mRNA	0	0.04	1	0.665464	0.176875
3687	ITGAX	mRNA	0	0.04	1	0.665852	0.176623
3691	ITGB4	mRNA	1.13	2.29	1	0.000428589	3.36796
374907	B3GNT8	mRNA	0	0.05	1	0.661836	0.17925
374955	SPATA21	mRNA	0.08	0.15	1	0.540451	0.267244
3786	KCNQ3	mRNA	0.11	0.19	1	0.412493	0.384584
3834	KIF25	mRNA	0	0.05	1	0.66359	0.1781
387849	REP15	mRNA	0.31	0.64	1	0.617608	0.209287
388121	TNFAIP8L3	mRNA	0.16	0.34	1	0.617131	0.209623
389152	PRR23C	mRNA	0	0.06	1	0.665299	0.176983
389649	C8orf86	mRNA	0.08	0.16	1	0.738682	0.131543
3918	LAMC2	mRNA	0.08	0.16	1	0.651319	0.186206
400954	EML6	mRNA	0.67	1.38	1	0.00163576	2.78628
401494	HACD4	mRNA	0.07	0.16	1	0.370034	0.431758
4051	CYP4F3	mRNA	0	0.05	1	0.652882	0.185165
431705	ASTL	mRNA	0	0.05	1	0.664691	0.17738
444882	IGFL4	mRNA	0.31	0.65	1	0.738736	0.131511
4542	MYO1F	mRNA	0.12	0.24	1	0.316101	0.500174
4761	NEUROD2	mRNA	0.05	0.11	1	0.74247	0.129321
4892	NRAP	mRNA	0	0.06	1	0.40649	0.39095
5024	P2RX3	mRNA	0	0.05	1	0.654589	0.184031
5079	PAX5	mRNA	0	0.04	1	0.409163	0.388104
51301	GCNT4	mRNA	0.09	0.19	1	0.617555	0.209324
51703	ACSL5	mRNA	0	0.05	1	0.658084	0.181718
5318	PKP2	mRNA	0	0.04	1	0.659059	0.181076
5340	PLG	mRNA	0	0.05	1	0.651713	0.185943
53919	SLCO1C1	mRNA	0	0.06	1	0.661289	0.179608
54768	HYDIN	mRNA	0	0.05	1	0.654322	0.184209
54798	DCHS2	mRNA	0.03	0.05	1	0.742635	0.129224
55040	EPN3	mRNA	0	0.04	1	0.656951	0.182467
55268	ECHDC2	mRNA	0.85	1.72	1	0.181752	0.740521
55784	MCTP2	mRNA	0.16	0.35	1	0.114519	0.941123
5579	PRKCB	mRNA	1.35	2.73	1	3.97724e-10	9.40042
57379	AICDA	mRNA	0	0.06	1	0.666905	0.175936
57460	PPM1H	mRNA	0.26	0.55	1	0.100576	0.997507
57481	KIAA1210	mRNA	0.02	0.04	1	0.742801	0.129127
57495	NWD2	mRNA	0.02	0.04	1	0.742139	0.129515
59344	ALOXE3	mRNA	0	0.05	1	0.660581	0.180074
6001	RGS10	mRNA	0.2	0.39	1	0.740214	0.130643
6332	SCN7A	mRNA	0.17	0.34	1	0.21176	0.674156
6337	SCNN1A	mRNA	0	0.05	1	0.665575	0.176803
642987	TMEM232	mRNA	0.07	0.14	1	0.444257	0.352366
646457	C19orf67	mRNA	0	0.06	1	0.656682	0.182645
6528	SLC5A5	mRNA	0	0.05	1	0.654215	0.18428
653140	FAM228A	mRNA	0.53	1.08	1	0.295253	0.529806
6547	SLC8A3	mRNA	0	0.06	1	0.655339	0.183534
6561	SLC13A1	mRNA	0.04	0.04	1	1.00172	-0.000747547
6563	SLC14A1	mRNA	0.04	0.09	1	0.741808	0.129708
65999	LRRC61	mRNA	0.09	0.19	1	0.738846	0.131446
6688	SPI1	mRNA	0.23	0.48	1	0.444214	0.352408
6718	AKR1D1	mRNA	0	0.06	1	0.655285	0.18357
6809	STX3	mRNA	0.34	0.69	1	0.224511	0.648763
6861	SYT5	mRNA	0.29	0.58	1	0.267739	0.572289
7021	TFAP2B	mRNA	1.51	3.04	1	5.36173e-05	4.27069
7100	TLR5	mRNA	0	0.04	1	0.659276	0.180933
7113	TMPRSS2	mRNA	0	0.05	1	0.653681	0.184634
7499	XG	mRNA	0	0.04	1	0.655768	0.18325
762	CA4	mRNA	0	0.04	1	0.664526	0.177488
79092	CARD14	mRNA	0.15	0.31	1	0.830184	0.0808258
79689	STEAP4	mRNA	0	0.04	1	0.658301	0.181576
79747	ADGB	mRNA	0.02	0.05	1	0.996134	0.00168231
79977	GRHL2	mRNA	0	0.04	1	0.65491	0.183818
80323	CCDC68	mRNA	0	0.04	1	0.656897	0.182503
80329	ULBP1	mRNA	0.65	1.32	1	0.196143	0.707428
80816	ASXL3	mRNA	0.03	0.04	1	0.784803	0.10524
8111	GPR68	mRNA	0	0.06	1	0.666184	0.176406
8228	PNPLA4	mRNA	0	0.06	1	0.662712	0.178675
8291	DYSF	mRNA	0.07	0.15	1	0.505379	0.296383
83876	MRO	mRNA	0.21	0.43	1	0.249196	0.603459
84504	NKX6-2	mRNA	0.16	0.34	1	0.739885	0.130836
8645	KCNK5	mRNA	0	0.05	1	0.652669	0.185307
8792	TNFRSF11A	mRNA	0	0.04	1	0.649916	0.187143
8856	NR1I2	mRNA	0	0.06	1	0.664912	0.177236
8876	VNN1	mRNA	0	0.04	1	0.653255	0.184918
89	ACTN3	mRNA	0	0.06	1	0.66635	0.176298
8929	PHOX2B	mRNA	0	0.05	1	0.662438	0.178855
91074	ANKRD30A	mRNA	0.05	0.09	1	0.443782	0.35283
9121	SLC16A5	mRNA	0.04	0.09	1	0.739174	0.131254
921	CD5	mRNA	0	0.05	1	0.662986	0.178496
923	CD6	mRNA	0	0.06	1	0.660962	0.179823
9290	GPR55	mRNA	0	0.04	1	0.653734	0.184599
933	CD22	mRNA	0	0.06	1	0.650813	0.186544
94015	TTYH2	mRNA	1.89	3.81	1	0.00072779	3.13799
9509	ADAMTS2	mRNA	0	0.05	1	0.406241	0.391216
9671	WSCD2	mRNA	0	0.04	1	0.661508	0.179465
9077	DIRAS3	mRNA	4.95	9.97	0.99646	6.23952e-05	4.20485
51205	ACP6	mRNA	19.11	38.46	0.996334	7.40459e-15	14.1305
10516	FBLN5	mRNA	2.17	4.33	0.991872	0.00327811	2.48438
63876	PKNOX2	mRNA	23.62	47.41	0.99183	2.2799e-36	35.6421
4121	MAN1A1	mRNA	2.09	4.19	0.991588	2.28585e-05	4.64095
57452	GALNT16	mRNA	1.97	3.94	0.991067	0.0070007	2.15486
6615	SNAI1	mRNA	1.7	3.41	0.989658	0.0516765	1.28671
23242	COBL	mRNA	3.33	6.65	0.989431	1.40002e-09	8.85387
497190	CLEC18B	mRNA	4.94	9.92	0.989353	8.78076e-05	4.05647
26031	OSBPL3	mRNA	8.53	17.05	0.985583	9.0724e-24	23.0423
59307	SIGIRR	mRNA	1.18	2.36	0.985203	0.141603	0.848929
116372	LYPD1	mRNA	58.83	117.44	0.984154	3.16241e-75	74.5
3140	MR1	mRNA	1.05	2.07	0.983126	0.000496732	3.30388
84898	PLXDC2	mRNA	0.82	1.64	0.978626	3.37138e-06	5.47219
79905	TMC7	mRNA	2.44	4.87	0.978413	4.29742e-05	4.36679
3566	IL4R	mRNA	0.8	1.58	0.977974	0.0516858	1.28663
57491	AHRR	mRNA	23.43	46.55	0.977422	1.06016e-57	56.9746
7991	TUSC3	mRNA	0.69	1.39	0.974909	0.0865104	1.06293
19	ABCA1	mRNA	6.89	13.65	0.974374	1.403e-32	31.8529
55812	SPATA7	mRNA	3.45	6.82	0.974374	0.00068942	3.16152
2706	GJB2	mRNA	0.68	1.34	0.974005	0.197047	0.705431
221294	NT5DC1	mRNA	1.31	2.6	0.973033	0.00808937	2.09209
253152	EPHX4	mRNA	1.24	2.45	0.971431	0.165865	0.780245
64208	POPDC3	mRNA	1.13	2.25	0.968973	0.119641	0.922118
2620	GAS2	mRNA	0.56	1.11	0.968291	0.324573	0.488687
2635	GBP3	mRNA	1.68	3.3	0.968291	0.0165837	1.78032
9674	KIAA0040	mRNA	20.33	40.01	0.964268	1.5344e-38	37.8141
221687	RNF182	mRNA	4.88	9.59	0.963658	3.55414e-07	6.44927
54507	ADAMTSL4	mRNA	0.49	0.94	0.963474	0.244624	0.6115
7867	MAPKAPK3	mRNA	4.24	8.33	0.962417	4.34226e-05	4.36228
4016	LOXL1	mRNA	45.91	90.26	0.962164	1.12042e-44	43.9506
140578	CHODL	mRNA	1.87	3.67	0.962032	0.015206	1.81799
144577	C12orf66	mRNA	2.64	5.19	0.959736	0.00188914	2.72373
283385	MORN3	mRNA	0.43	0.87	0.959358	0.377059	0.423591
3958	LGALS3	mRNA	48.93	95.95	0.958295	1.18037e-18	17.928
1813	DRD2	mRNA	0.79	1.55	0.955606	0.119623	0.922184
203102	ADAM32	mRNA	0.39	0.76	0.954196	0.414323	0.382661
57091	CASS4	mRNA	0.38	0.77	0.954196	0.41241	0.384671
2670	GFAP	mRNA	35.27	68.92	0.95362	9.9755e-42	41.0011
4861	NPAS1	mRNA	3.79	7.4	0.953003	0.000172331	3.76364
4092	SMAD7	mRNA	4.82	9.43	0.95209	1.16587e-06	5.93335
5959	RDH5	mRNA	15.48	30.19	0.951714	2.06589e-08	7.68489
129881	CCDC173	mRNA	0.37	0.72	0.95109	0.455541	0.341472
7855	FZD5	mRNA	1.45	2.83	0.95109	2.88639e-05	4.53965
8365	HIST1H4H	mRNA	2.52	4.92	0.950612	0.455454	0.341556
55691	FRMD4A	mRNA	77.97	151.95	0.949542	8.25556e-238	237.083
2596	GAP43	mRNA	221.53	431.52	0.949117	1.20953e-146	145.917
10221	TRIB1	mRNA	21.8	42.46	0.948543	2.91469e-38	37.5354
169611	OLFML2A	mRNA	17.66	34.35	0.947533	1.3812e-45	44.8597
6324	SCN1B	mRNA	1.35	2.64	0.947533	0.279574	0.553504
7087	ICAM5	mRNA	2.66	5.18	0.946561	8.73198e-05	4.05889
26575	RGS17	mRNA	13.78	26.78	0.94565	4.84544e-08	7.31467
8613	PLPP3	mRNA	70.08	136.17	0.945552	2.40601e-92	91.6187
4582	MUC1	mRNA	25.86	50.25	0.945526	9.91951e-19	18.0035
9143	SYNGR3	mRNA	4.52	8.77	0.944657	0.00030653	3.51353
79812	MMRN2	mRNA	0.32	0.6	0.943416	0.213964	0.669659
5791	PTPRE	mRNA	19.24	37.28	0.941523	3.44669e-49	48.4626
6385	SDC4	mRNA	15.8	30.55	0.938888	2.25735e-16	15.6464
2898	GRIK2	mRNA	0.28	0.56	0.938599	0.0856136	1.06746
81788	NUAK2	mRNA	2.62	5.07	0.938599	0.000763809	3.11702
7286	TUFT1	mRNA	2.81	5.44	0.936435	0.000844523	3.07339
80332	ADAM33	mRNA	1.12	2.16	0.93587	0.0344329	1.46303
79815	NIPAL2	mRNA	0.83	1.6	0.934905	0.404557	0.393021
5069	PAPPA	mRNA	0.53	1.02	0.932886	0.00278981	2.55443
81543	LRRC3	mRNA	0.27	0.52	0.932886	0.196969	0.705602
9127	P2RX6	mRNA	4.8	9.26	0.932886	1.32678e-06	5.8772
3352	HTR1D	mRNA	0.78	1.49	0.930737	0.13102	0.882661
79750	ZNF385D	mRNA	0.78	1.49	0.930737	0.128448	0.891272
84867	PTPN5	mRNA	0.79	1.48	0.930737	0.100896	0.996124
54933	RHBDL2	mRNA	0.51	0.98	0.929611	0.387484	0.411746
4023	LPL	mRNA	130.96	251.26	0.927251	2.47992e-187	186.606
7535	ZAP70	mRNA	0.72	1.4	0.925999	0.00463344	2.3341
140462	ASB9	mRNA	0.71	1.36	0.923379	0.211733	0.674212
203562	TMEM31	mRNA	1.4	2.69	0.923379	0.387525	0.411701
79955	PDZD7	mRNA	0.91	1.75	0.921997	0.0673652	1.17156
8612	PLPP2	mRNA	2.75	5.24	0.921288	0.0445085	1.35156
102724813	LOC102724813	mRNA	3.11	5.93	0.918863	0.162346	0.789559
107984159	LOC107984159	mRNA	0.22	0.41	0.917538	0.488996	0.310695
152098	ZCWPW2	mRNA	0.22	0.42	0.917538	0.583128	0.234236
25817	FAM19A5	mRNA	0.66	1.25	0.917538	0.213991	0.669604
1522	CTSZ	mRNA	1.3	2.46	0.915936	0.181776	0.740462
9514	GAL3ST1	mRNA	1.28	2.45	0.915936	0.165825	0.78035
196	AHR	mRNA	7.96	15.14	0.913911	4.24165e-19	18.3725
87	ACTN1	mRNA	172.6	328.06	0.913633	2.18176e-236	235.661
54843	SYTL2	mRNA	11.64	22.12	0.913288	4.52099e-11	10.3448
10512	SEMA3C	mRNA	7.89	14.97	0.913092	1.5863e-15	14.7996
12	SERPINA3	mRNA	0.81	1.58	0.912537	0.271939	0.565528
3305	HSPA1L	mRNA	1.63	3.1	0.911191	0.0294971	1.53022
9922	IQSEC1	mRNA	15.49	29.38	0.910348	7.21211e-43	42.1419
56106	PCDHGA10	mRNA	8.42	15.96	0.909936	8.00377e-15	14.0967
54796	BNC2	mRNA	0.81	1.52	0.909802	0.000166033	3.77981
3434	IFIT1	mRNA	1	1.88	0.909235	0.0272159	1.56518
467	ATF3	mRNA	7.31	13.81	0.908487	2.63489e-05	4.57924
22881	ANKRD6	mRNA	5.06	9.6	0.907351	5.2246e-10	9.28195
7448	VTN	mRNA	0.58	1.09	0.906891	0.387647	0.411564
100130958	SYCE1L	mRNA	0.78	1.46	0.906891	0.549129	0.260326
107985320	LOC107985320	mRNA	0.79	1.46	0.906891	0.267538	0.572614
23762	OSBP2	mRNA	21	39.72	0.906224	1.80461e-25	24.7436
1804	DPP6	mRNA	2.66	5.04	0.905141	0.000173858	3.75981
79819	WDR78	mRNA	2.28	4.32	0.904843	0.066969	1.17413
8407	TAGLN2	mRNA	288.02	543.84	0.904126	1.06447e-137	136.973
8482	SEMA7A	mRNA	47.56	89.68	0.902224	7.67388e-57	56.115
6513	SLC2A1	mRNA	84.08	158.45	0.901386	2.4934e-110	109.603
4256	MGP	mRNA	5.88	11.06	0.901316	0.000206101	3.68592
4783	NFIL3	mRNA	20.4	38.42	0.900587	2.49138e-15	14.6036
400224	PLEKHD1	mRNA	0.36	0.67	0.900464	0.251059	0.600224
54502	RBM47	mRNA	1.46	2.74	0.900464	0.00785575	2.10481
100137049	PLA2G4B	mRNA	5.07	9.54	0.899971	1.85165e-05	4.73244
825	CAPN3	mRNA	1.62	3.06	0.899695	0.243437	0.613613
26280	IL1RAPL2	mRNA	0.9	1.68	0.899071	0.0673767	1.17149
107984648	LOC107984648	lncRNA	9.94	18.7	0.897949	4.42505e-06	5.35408
100037417	DDTL	mRNA	1.78	3.32	0.897638	0.0054906	2.26038
10912	GADD45G	mRNA	3.61	6.77	0.894574	0.0484477	1.31473
121340	SP7	mRNA	0.16	0.33	0.893085	0.505191	0.296545
1589	CYP21A2	mRNA	1.01	1.91	0.893085	0.141623	0.848866
5129	CDK18	mRNA	3.58	6.68	0.893085	7.43001e-05	4.12901
93664	CADPS2	mRNA	0.33	0.63	0.893085	0.197021	0.705488
719	C3AR1	mRNA	17.57	32.89	0.892472	4.12053e-22	21.385
5623	PSPN	mRNA	1	1.85	0.890376	0.549178	0.260287
85478	CCDC65	mRNA	0.82	1.55	0.889817	0.232866	0.632895
2890	GRIA1	mRNA	25.52	47.68	0.888859	2.30649e-48	47.637
6574	SLC20A1	mRNA	141.76	264.81	0.888559	6.9012e-165	164.161
5368	PNOC	mRNA	1.15	2.13	0.888355	0.189681	0.721975
84959	UBASH3B	mRNA	27.31	51	0.888148	1.29761e-66	65.8869
142679	DUSP19	mRNA	0.5	0.92	0.887525	0.130115	0.885671
9829	DNAJC6	mRNA	0.49	0.91	0.887525	0.0864964	1.063
645	BLVRB	mRNA	11.77	21.96	0.887123	0.000991638	3.00365
50856	CLEC4A	mRNA	0.31	0.6	0.884523	0.651583	0.18603
7052	TGM2	mRNA	0.31	0.58	0.884523	0.435198	0.361313
1515	CTSV	mRNA	2.81	5.23	0.883486	4.99507e-05	4.30146
255394	TCP11L2	mRNA	2.18	4.07	0.883186	0.0176242	1.75389
1827	RCAN1	mRNA	42.57	79.2	0.882741	4.52612e-25	24.3443
4671	NAIP	mRNA	8.2	15.24	0.882209	7.71418e-17	16.1127
113177	IZUMO4	mRNA	3.23	6	0.881356	0.0348495	1.4578
2900	GRIK4	mRNA	2.45	4.56	0.880947	0.000123954	3.90674
391322	LOC391322	mRNA	6.85	12.7	0.880039	0.0109677	1.95988
55214	P3H2	mRNA	1.36	2.51	0.879146	0.036651	1.43591
3783	KCNN4	mRNA	28	51.99	0.878891	2.16406e-20	19.6647
114815	SORCS1	mRNA	1.64	3.02	0.876425	0.00176634	2.75293
102724770	LOC102724770	mRNA	9.73	18.01	0.876104	0.000434216	3.36229
3106	HLA-B	mRNA	149.02	275.82	0.875365	2.19024e-76	75.6595
10437	IFI30	mRNA	1.45	2.68	0.874469	0.295408	0.529578
123591	TMEM266	mRNA	0.14	0.28	0.874469	0.616866	0.209809
390010	NKX1-2	mRNA	0.15	0.26	0.874469	0.652005	0.185749
55138	FAM90A1	mRNA	0.29	0.55	0.874469	0.548882	0.260521
57624	NYAP2	mRNA	0.15	0.28	0.874469	0.262755	0.580449
83394	PITPNM3	mRNA	4.95	9.14	0.874469	1.54181e-08	7.81197
8638	OASL	mRNA	0.14	0.28	0.874469	0.54158	0.266337
89795	NAV3	mRNA	0.58	1.07	0.874469	0.032449	1.4888
92340	PRR29	mRNA	0.15	0.27	0.874469	0.443652	0.352957
221336	BEND6	mRNA	7.11	13.12	0.871332	2.14716e-07	6.66814
50624	CUZD1	mRNA	0.7	1.3	0.869939	0.25112	0.600119
135398	C6orf141	mRNA	3.9	7.2	0.868755	0.0009158	3.0382
83888	FGFBP2	mRNA	0.56	1.02	0.868755	0.54908	0.260365
3231	HOXD1	mRNA	0.41	0.75	0.866733	0.455585	0.34143
5125	PCSK5	mRNA	1.24	2.28	0.866733	0.00719946	2.1427
79844	ZDHHC11	mRNA	1.1	2	0.865699	0.446443	0.350234
728656	DMRTC1B	mRNA	2.71	5	0.86507	0.0332904	1.47768
333	APLP1	mRNA	59.2	108.77	0.864711	3.72572e-50	49.4288
11156	PTP4A3	mRNA	19.16	35.11	0.861126	5.73742e-17	16.2413
135154	SDHAF4	mRNA	8.45	15.46	0.860837	0.0714611	1.14593
147664	ERVV-1	mRNA	0.65	1.2	0.859822	0.25109	0.600171
78990	OTUB2	mRNA	0.65	1.21	0.859822	0.120335	0.919609
1295	COL8A1	mRNA	84.91	155.46	0.859671	1.79349e-81	80.7463
6404	SELPLG	mRNA	1.05	1.91	0.859137	0.130096	0.885736
160140	C11orf65	mRNA	0.38	0.71	0.857981	0.616655	0.209958
157506	RDH10	mRNA	3.06	5.58	0.85561	0.000159881	3.7962
4494	MT1F	mRNA	12.41	22.67	0.854868	0.0504536	1.29711
112399	EGLN3	mRNA	0.64	1.14	0.854149	0.267569	0.572564
266743	NPAS4	mRNA	0.63	1.15	0.854149	0.517293	0.286264
377677	CA13	mRNA	1.27	2.31	0.854149	0.0270411	1.56798
9053	MAP7	mRNA	2.75	4.98	0.852246	0.000114909	3.93964
307	ANXA4	mRNA	6.33	11.52	0.851677	2.15258e-05	4.66704
222865	TMEM130	mRNA	3.47	6.31	0.851356	0.000340342	3.46808
1846	DUSP4	mRNA	44.31	80.65	0.85124	3.71008e-78	77.4306
219931	TPCN2	mRNA	2.6	4.73	0.85099	0.00174721	2.75765
79094	CHAC1	mRNA	3.07	5.6	0.850519	0.00641141	2.19305
840	CASP7	mRNA	25.14	45.72	0.85047	4.2603e-20	19.3706
4239	MFAP4	mRNA	13.87	25.24	0.849957	2.73327e-08	7.56332
54857	GDPD2	mRNA	4.77	8.7	0.849623	0.00018797	3.72591
8038	ADAM12	mRNA	54.9	99.71	0.848209	1.83879e-130	129.735
105376722	LOC105376722	mRNA	0.37	0.67	0.847997	0.548833	0.26056
110116772	ZNF765-ZNF761	mRNA	0.84	1.54	0.847997	0.0272214	1.56509
27023	FOXB1	mRNA	0.11	0.23	0.847997	0.741533	0.12987
284217	LAMA1	mRNA	0.12	0.23	0.847997	0.165022	0.782459
3082	HGF	mRNA	0.24	0.43	0.847997	0.505285	0.296464
478	ATP1A3	mRNA	2.54	4.64	0.847997	0.00137411	2.86198
55356	SLC22A15	mRNA	0.37	0.66	0.847997	0.596822	0.224155
55561	CDC42BPG	mRNA	0.13	0.23	0.847997	0.651847	0.185855
653361	NCF1	mRNA	0.11	0.23	0.847997	0.739064	0.131318
9843	HEPH	mRNA	0.24	0.45	0.847997	0.387565	0.411655
5973	RENBP	mRNA	2.37	4.3	0.844722	0.100679	0.997062
26052	DNM3	mRNA	3.41	6.2	0.843442	0.061966	1.20785
23057	NMNAT2	mRNA	7.89	14.27	0.843056	4.77131e-14	13.3214
643707	GOLGA6L4	mRNA	2.12	3.82	0.842459	0.00495235	2.30519
7004	TEAD4	mRNA	4.45	8.02	0.841852	0.00469491	2.32837
27344	PCSK1N	mRNA	76.29	137.84	0.840587	1.50386e-22	21.8228
646851	FAM227A	mRNA	1.05	1.89	0.840522	7.79897e-05	4.10796
6526	SLC5A3	mRNA	11.16	20.14	0.839259	1.17103e-40	39.9314
23616	SH3BP1	mRNA	3.33	6	0.838606	0.00159573	2.79704
135228	CD109	mRNA	1.6	2.88	0.838249	4.12971e-05	4.38408
253982	ASPHD1	mRNA	6.81	12.27	0.837117	0.00185987	2.73052
5309	PITX3	mRNA	0.35	0.61	0.836501	0.651372	0.186171
9124	PDLIM1	mRNA	2.03	3.67	0.836501	0.0465254	1.33231
54972	TMEM132A	mRNA	109.84	197.7	0.835124	1.02886e-119	118.988
5873	RAB27A	mRNA	2.12	3.79	0.833181	0.00440374	2.35618
83442	SH3BGRL3	mRNA	841.45	1510.51	0.831205	2.01478e-252	251.696
241	ALOX5AP	mRNA	0.23	0.39	0.830075	0.738572	0.131607
286827	TRIM59	mRNA	0.66	1.16	0.830075	0.190942	0.719098
5582	PRKCG	mRNA	0.65	1.18	0.830075	0.196091	0.707542
10791	VAMP5	mRNA	34.68	62.2	0.829949	3.20968e-06	5.49354
8334	HIST1H2AC	mRNA	11.31	20.25	0.829301	0.0355894	1.44868
26002	MOXD1	mRNA	4.31	7.74	0.828047	0.000155858	3.80727
11076	TPPP	mRNA	0.96	1.73	0.827819	0.029379	1.53196
26470	SEZ6L2	mRNA	49.24	88.17	0.827719	2.86117e-50	49.5435
4675	NAP1L3	mRNA	1.72	3.08	0.827533	0.0402385	1.39536
115399	LRRC56	mRNA	3.98	7.13	0.827323	0.00929136	2.03192
27254	CSDC2	mRNA	0.75	1.36	0.827163	0.231001	0.636387
375387	NRROS	mRNA	0.75	1.34	0.827163	0.230972	0.636442
9079	LDB2	mRNA	76.7	137.27	0.826906	3.27514e-53	52.4848
84969	TOX2	mRNA	1.28	2.3	0.826668	0.126939	0.896405
79817	MOB3B	mRNA	1.82	3.26	0.826464	0.000304755	3.51605
55638	SYBU	mRNA	6.46	11.53	0.824301	3.67453e-06	5.4348
9645	MICAL2	mRNA	9.08	16.19	0.823793	3.38629e-19	18.4703
115207	KCTD12	mRNA	14.12	25.21	0.823553	2.54683e-26	25.594
1486	CTBS	mRNA	3.77	6.76	0.823122	0.000422961	3.3737
221749	PXDC1	mRNA	30.87	55.08	0.822334	2.41572e-19	18.617
9610	RIN1	mRNA	20.4	36.39	0.822227	4.73447e-15	14.3247
348980	HCN1	mRNA	1.77	3.17	0.821403	9.76724e-06	5.01023
80270	HSD3B7	mRNA	1.77	3.15	0.821403	0.041078	1.38639
25876	SPEF1	mRNA	0.73	1.3	0.82103	0.412368	0.384715
51330	TNFRSF12A	mRNA	361.92	644.92	0.820623	1.13493e-96	95.945
54551	MAGEL2	mRNA	2.38	4.24	0.819918	0.00113305	2.94575
80045	GPR157	mRNA	0.41	0.73	0.819428	0.583536	0.233932
862	RUNX1T1	mRNA	2.06	3.67	0.819428	3.48552e-05	4.45773
126074	SWSAP1	mRNA	1.75	3.11	0.81876	0.139516	0.855377
112267897	LOC112267897	mRNA	0.52	0.9	0.817136	0.583077	0.234274
79644	SRD5A3	mRNA	3.76	6.68	0.816633	0.0907821	1.042
597	BCL2A1	mRNA	1.51	2.68	0.813988	0.351908	0.45357
860	RUNX2	mRNA	6.11	10.85	0.813883	3.62164e-10	9.44109
51305	KCNK9	mRNA	0.9	1.59	0.812914	0.257799	0.588718
2953	GSTT2	mRNA	7.38	13.06	0.812768	0.0052956	2.27608
162993	ZNF846	mRNA	2.39	4.21	0.811555	0.0121555	1.91523
6275	S100A4	mRNA	16.69	29.54	0.810945	0.0137775	1.86083
375607	NAT16	mRNA	6.01	10.64	0.810675	0.000695936	3.15743
2571	GAD1	mRNA	22.96	40.65	0.810616	1.00042e-23	22.9998
1647	GADD45A	mRNA	68.17	120.6	0.809919	3.29417e-25	24.4823
4232	MEST	mRNA	57.37	101.44	0.809532	1.82072e-39	38.7398
64855	FAM129B	mRNA	214.3	378.58	0.808171	1.14425e-229	228.941
10529	NEBL	mRNA	0.1	0.16	0.807355	0.853312	0.068892
11262	SP140	mRNA	0.18	0.35	0.807355	0.414405	0.382575
140469	MYO3B	mRNA	0.2	0.34	0.807355	0.637563	0.195477
2220	FCN2	mRNA	0.11	0.18	0.807355	0.802633	0.095483
2242	FES	mRNA	0.2	0.34	0.807355	0.651899	0.185819
341346	SMCO2	mRNA	0.11	0.17	0.807355	0.670698	0.173473
3586	IL10	mRNA	0.1	0.17	0.807355	1.00035	-0.000152326
391123	VSIG8	mRNA	0.09	0.18	0.807355	0.741148	0.130095
8170	SLC14A2	mRNA	0.47	0.86	0.807355	0.128486	0.891143
81932	HDHD3	mRNA	2.24	3.93	0.807355	0.107753	0.967572
84073	MYCBPAP	mRNA	0.2	0.34	0.807355	0.670854	0.173372
84249	PSD2	mRNA	1.08	1.88	0.807355	0.0226991	1.64399
8911	CACNA1I	mRNA	0.1	0.16	0.807355	0.637725	0.195367
9	NAT1	mRNA	0.78	1.37	0.807355	0.316931	0.499036
2318	FLNC	mRNA	4.25	7.49	0.806177	2.23904e-11	10.6499
6909	TBX2	mRNA	165.41	291.68	0.80542	2.25889e-153	152.646
3987	LIMS1	mRNA	45.55	80.32	0.805378	5.7332e-58	57.2416
100506164	HSFX1	mRNA	1.92	3.38	0.804744	0.0785402	1.10491
8835	SOCS2	mRNA	17.11	30.13	0.804136	3.32984e-08	7.47758
4081	MAB21L1	mRNA	1.53	2.69	0.80408	0.0555078	1.25565
7075	TIE1	mRNA	1.52	2.7	0.80408	0.0226944	1.64408
10656	KHDRBS3	mRNA	56.79	100.06	0.804007	1.22389e-23	22.9123
3985	LIMK2	mRNA	2.56	4.52	0.803461	0.00640755	2.19331
3714	JAG2	mRNA	1.05	1.84	0.802554	0.0188826	1.72394
7430	EZR	mRNA	57.31	100.86	0.802375	1.31202e-49	48.8821
3169	FOXA1	mRNA	0.65	1.15	0.799701	0.348713	0.457531
55615	PRR5	mRNA	3.73	6.56	0.799303	0.0195773	1.70825
286256	LCN12	mRNA	0.57	0.99	0.798366	0.295185	0.529906
55224	ETNK2	mRNA	14.97	26.26	0.798308	7.85158e-10	9.10504
84518	CNFN	mRNA	1.01	1.79	0.797507	0.651003	0.186417
3728	JUP	mRNA	4.03	7.06	0.794886	0.000220681	3.65623
6678	SPARC	mRNA	1737.81	3041.22	0.794511	0	#NUM!
56121	PCDHB15	mRNA	2.28	3.99	0.794139	0.0171731	1.76515
112268041	LOC112268041	mRNA	1.45	2.55	0.793549	0.162323	0.789619
254268	AKNAD1	mRNA	0.36	0.64	0.793549	0.412451	0.384627
2558	GABRA5	mRNA	1.09	1.91	0.793549	0.156136	0.806497
58472	SQOR	mRNA	0.72	1.28	0.793549	0.458664	0.338506
122773	KLHDC1	mRNA	1.36	2.37	0.792558	0.0729525	1.13696
683	BST1	mRNA	0.99	1.73	0.792195	0.500023	0.30101
9644	SH3PXD2A	mRNA	4.97	8.69	0.792195	8.28996e-16	15.0814
84221	SPATC1L	mRNA	1.27	2.2	0.791413	0.376622	0.424094
340419	RSPO2	mRNA	0.26	0.47	0.788496	0.455497	0.341514
124925	SEZ6	mRNA	14.55	25.36	0.78799	4.32514e-16	15.364
57556	SEMA6A	mRNA	138.67	241.41	0.786915	1.1024e-240	239.958
26524	LATS2	mRNA	6.86	11.94	0.786079	8.21615e-09	8.08533
26056	RAB11FIP5	mRNA	2.82	4.9	0.785875	0.000698867	3.15561
55679	LIMS2	mRNA	0.69	1.23	0.785875	0.249135	0.603565
64641	EBF2	mRNA	0.87	1.52	0.784271	0.064931	1.18755
100302652	GPR75-ASB3	mRNA	2.86	4.98	0.782693	0.0355963	1.4486
30010	NXPH1	mRNA	0.6	1.06	0.782409	0.267507	0.572665
54206	ERRFI1	mRNA	56.75	98.4	0.781046	2.31877e-45	44.6347
3659	IRF1	mRNA	6.62	11.47	0.780687	0.04083	1.38902
113791	PIK3IP1	mRNA	1.8	3.11	0.779231	0.0692108	1.15983
1363	CPE	mRNA	32.31	55.95	0.779231	6.3715e-22	21.1958
114884	OSBPL10	mRNA	7.93	13.72	0.77871	0.000133868	3.87332
11063	SOX30	mRNA	0.18	0.3	0.777608	1.00557	-0.00241041
1832	DSP	mRNA	0.52	0.88	0.777608	0.0458122	1.33902
201501	ZBTB7C	mRNA	1.7	2.95	0.777608	0.0103465	1.98521
23768	FLRT2	mRNA	0.35	0.58	0.777608	0.414095	0.3829
255809	C19orf38	mRNA	0.18	0.29	0.777608	0.73994	0.130803
341019	DCDC1	mRNA	0.16	0.3	0.777608	0.850285	0.0704357
58528	RRAGD	mRNA	4.93	8.51	0.777608	7.55752e-07	6.12162
64901	RANBP17	mRNA	0.17	0.29	0.777608	0.651635	0.185995
84063	KIRREL2	mRNA	0.17	0.29	0.777608	0.650897	0.186487
8462	KLF11	mRNA	0.16	0.29	0.777608	0.54903	0.260404
864	RUNX3	mRNA	0.51	0.88	0.777608	0.244684	0.611394
9717	SEC14L5	mRNA	0.17	0.3	0.777608	0.412534	0.38454
79933	SYNPO2L	mRNA	4.83	8.35	0.777003	7.15469e-06	5.14541
6773	STAT2	mRNA	29.29	50.57	0.775415	4.89633e-25	24.3101
11259	FILIP1L	mRNA	8.05	13.9	0.774708	3.9749e-07	6.40067
83987	CCDC8	mRNA	2.94	5.06	0.774624	0.00363568	2.43941
23428	SLC7A8	mRNA	11.58	19.99	0.773325	1.52989e-10	9.81534
89797	NAV2	mRNA	8.19	14.08	0.77332	1.38905e-21	20.8573
140767	NRSN1	mRNA	0.99	1.7	0.771731	0.223463	0.650795
783	CACNB2	mRNA	1.4	2.41	0.771376	0.0259533	1.58581
10497	UNC13B	mRNA	5.45	9.39	0.771181	2.51592e-09	8.5993
83706	FERMT3	mRNA	1.23	2.12	0.770518	0.183507	0.736348
114792	KLHL32	mRNA	0.81	1.42	0.770518	0.107736	0.967639
49861	CLDN20	mRNA	0.41	0.7	0.770518	0.65074	0.186593
5021	OXTR	mRNA	0.83	1.41	0.770518	0.221071	0.655468
84612	PARD6B	mRNA	0.82	1.43	0.770518	0.0839415	1.07602
117166	WFIKKN1	mRNA	2.71	4.67	0.770074	0.0487746	1.31181
23457	ABCB9	mRNA	6.48	11.13	0.769027	3.01912e-06	5.52012
158471	PRUNE2	mRNA	7.53	12.91	0.76827	6.98128e-15	14.1561
84630	TTBK1	mRNA	10.53	18.09	0.767879	7.90782e-18	17.1019
92	ACVR2A	mRNA	4.56	7.84	0.767339	2.2529e-06	5.64726
2184	FAH	mRNA	7.16	12.27	0.766972	0.00186041	2.73039
79363	CPLANE2	mRNA	3.24	5.58	0.766801	0.0537793	1.26939
64399	HHIP	mRNA	1.88	3.22	0.766636	0.0242225	1.61578
2295	FOXF2	mRNA	11.02	18.88	0.765909	2.48111e-06	5.60535
11227	GALNT5	mRNA	0.24	0.42	0.765535	0.376542	0.424186
150221	RIMBP3C	mRNA	0.73	1.26	0.765535	0.0810129	1.09145
5342	PLGLB2	mRNA	0.73	1.25	0.765535	0.196117	0.707485
7111	TMOD1	mRNA	2.42	4.15	0.765535	0.0232827	1.63297
4008	LMO7	mRNA	3.23	5.53	0.764897	0.000396281	3.402
22874	PLEKHA6	mRNA	3.31	5.65	0.764286	4.75167e-06	5.32315
1903	S1PR3	mRNA	4.83	8.26	0.764255	6.32549e-06	5.19891
90634	N4BP2L1	mRNA	1.53	2.61	0.764187	0.085496	1.06805
221935	SDK1	mRNA	20.94	35.82	0.762483	5.36051e-48	47.2708
9467	SH3BP5	mRNA	18.51	31.66	0.762083	1.40113e-11	10.8535
84667	HES7	mRNA	0.86	1.49	0.760812	0.895118	0.0481199
10446	LRRN2	mRNA	5.55	9.51	0.760709	3.94531e-05	4.40392
79758	DHRS12	mRNA	4.75	8.13	0.76033	0.187083	0.727966
101927601	GOLGA6L19	mRNA	0.31	0.54	0.758992	0.35187	0.453618
3768	KCNJ12	mRNA	0.31	0.55	0.758992	0.317002	0.498938
22891	ZNF365	mRNA	4.17	7.13	0.758611	7.27087e-06	5.13841
145788	C15orf65	mRNA	3.62	6.17	0.758111	0.236504	0.626162
29109	FHOD1	mRNA	13.97	23.85	0.757853	2.97166e-12	11.527
100996747	LOC100996747	mRNA	3.48	5.95	0.754888	0.376582	0.42414
26548	ITGB1BP2	mRNA	0.38	0.66	0.754888	0.812248	0.0903115
201164	PLD6	mRNA	2.47	4.22	0.753839	0.0251367	1.59969
752	FMNL1	mRNA	0.84	1.44	0.75336	0.0128653	1.89058
7849	PAX8	mRNA	4.38	7.46	0.75282	9.15727e-05	4.03823
401027	C2orf66	mRNA	4.52	7.72	0.752314	0.0040988	2.38734
4281	MID1	mRNA	6.38	10.83	0.752244	1.35997e-05	4.86647
107985856	LOC107985856	lncRNA	0.45	0.78	0.752072	0.650792	0.186558
861	RUNX1	mRNA	88.52	150.41	0.751751	2.86212e-153	152.543
148113	CILP2	mRNA	2.13	3.61	0.750022	0.00794751	2.09977
57731	SPTBN4	mRNA	0.53	0.9	0.750022	0.139536	0.855314
6508	SLC4A3	mRNA	13.97	23.68	0.748938	1.76065e-13	12.7543
100996259	FAM106B	mRNA	0.61	1.04	0.748461	0.455278	0.341724
10395	DLC1	mRNA	4.32	7.32	0.748268	9.02274e-07	6.04466
157	GRK3	mRNA	1.28	2.19	0.747813	0.00466586	2.33107
604	BCL6	mRNA	27.61	46.74	0.747072	4.29048e-18	17.3675
107984314	LOC107984314	mRNA	1.52	2.54	0.746243	0.246622	0.607968
1809	DPYSL3	mRNA	75.29	127.38	0.74577	1.5138e-91	90.8199
57578	UNC79	mRNA	0.83	1.4	0.745427	0.0121741	1.91456
79883	PODNL1	mRNA	1.73	2.91	0.745071	0.0332839	1.47777
113026	PLCD3	mRNA	48.37	81.79	0.745046	1.96824e-38	37.7059
286380	FOXD4L3	mRNA	0.97	1.65	0.744161	0.244594	0.611553
11217	AKAP2	mRNA	22.61	38.2	0.744069	1.16482e-37	36.9337
56097	PCDHGC5	mRNA	45.32	76.56	0.743435	3.52143e-50	49.4533
56655	POLE4	mRNA	11.72	19.78	0.742332	0.0259047	1.58662
51599	LSR	mRNA	1.56	2.62	0.741467	0.183556	0.736231
3897	L1CAM	mRNA	2.5	4.21	0.739764	0.00129629	2.8873
831	CAST	mRNA	30.36	51.14	0.739268	3.8395e-32	31.4157
51279	C1RL	mRNA	5.69	9.58	0.738193	0.00367129	2.43518
389813	AJM1	mRNA	11.61	19.55	0.73817	8.57632e-09	8.0667
5159	PDGFRB	mRNA	20.62	34.67	0.737305	4.25972e-27	26.3706
100885848	PTGES3L	mRNA	0.87	1.48	0.736966	0.316966	0.498987
107984817	LOC107984817	mRNA	0.3	0.5	0.736966	0.582924	0.234388
118788	PIK3AP1	mRNA	0.07	0.13	0.736966	0.617343	0.209474
164284	APCDD1L	mRNA	0.51	0.85	0.736966	0.337032	0.472329
165257	C1QL2	mRNA	0.16	0.24	0.736966	0.786209	0.104462
254228	CALHM5	mRNA	0.06	0.11	0.736966	0.548981	0.260443
284110	GSDMA	mRNA	0.15	0.24	0.736966	0.78514	0.105053
284434	NWD1	mRNA	0.08	0.12	0.736966	0.830899	0.080452
285313	IGSF10	mRNA	0.07	0.13	0.736966	0.549277	0.260208
343637	RSPO4	mRNA	0.06	0.13	0.736966	0.742856	0.129095
3683	ITGAL	mRNA	0.06	0.13	0.736966	0.785308	0.10496
3909	LAMA3	mRNA	0.14	0.25	0.736966	0.0235272	1.62843
4642	MYO1D	mRNA	0.06	0.13	0.736966	0.617396	0.209436
4914	NTRK1	mRNA	0.06	0.13	0.736966	0.741203	0.130063
5468	PPARG	mRNA	0.06	0.13	0.736966	0.785533	0.104835
54825	CDHR2	mRNA	0.08	0.12	0.736966	0.786717	0.104182
5553	PRG2	mRNA	0.23	0.36	0.736966	0.78559	0.104804
5592	PRKG1	mRNA	0.08	0.12	0.736966	0.651952	0.185784
5731	PTGER1	mRNA	0.23	0.36	0.736966	0.785421	0.104898
64866	CDCP1	mRNA	0.13	0.23	0.736966	0.583434	0.234008
6716	SRD5A2	mRNA	0.07	0.13	0.736966	1.00307	-0.00133029
7293	TNFRSF4	mRNA	0.06	0.12	0.736966	1.0016	-0.000693402
84700	MYO18B	mRNA	0.08	0.12	0.736966	0.651055	0.186382
9056	SLC7A7	mRNA	0.38	0.62	0.736966	0.583383	0.234046
9390	SLC22A13	mRNA	0.08	0.13	0.736966	0.784915	0.105177
65059	RAPH1	mRNA	20.56	34.57	0.736625	4.96493e-42	41.3041
339665	SLC35E4	mRNA	13.94	23.46	0.736464	2.435e-09	8.6135
25805	BAMBI	mRNA	32.13	53.93	0.735221	2.74938e-12	11.5608
10347	ABCA7	mRNA	2.74	4.59	0.73441	2.1648e-05	4.66458
4547	MTTP	mRNA	2.3	3.86	0.733925	0.00764212	2.11679
151354	FAM84A	mRNA	14.73	24.7	0.733158	2.20797e-21	20.656
1889	ECE1	mRNA	114.54	191.88	0.73164	6.58682e-131	130.181
482	ATP1B2	mRNA	242.11	405.53	0.73126	2.25603e-164	163.647
2570	GABRR2	mRNA	1.21	2.03	0.731183	0.0604723	1.21844
54704	PDP1	mRNA	54.35	91.04	0.73116	9.22046e-52	51.0352
286097	MICU3	mRNA	6.18	10.34	0.73016	0.0325098	1.48799
3316	HSPB2	mRNA	1	1.67	0.729911	0.582822	0.234464
4681	NBL1	mRNA	12.34	20.66	0.729577	2.67397e-06	5.57284
54566	EPB41L4B	mRNA	1.55	2.59	0.72792	0.0272298	1.56496
4645	MYO5B	mRNA	3.45	5.75	0.72677	8.10159e-08	7.09143
7975	MAFK	mRNA	7.79	12.99	0.726139	0.000160831	3.79363
81606	LBH	mRNA	4.69	7.81	0.724956	0.00119148	2.92391
3679	ITGA7	mRNA	267.89	446.73	0.724819	2.06516e-221	220.685
3597	IL13RA1	mRNA	8.44	14.06	0.724475	6.61316e-08	7.17959
4901	NRL	mRNA	1.69	2.8	0.724366	0.0344175	1.46322
54438	GFOD1	mRNA	0.56	0.93	0.724366	0.183531	0.73629
2128	EVX1	mRNA	1.04	1.73	0.723482	0.156158	0.806436
284439	SLC25A42	mRNA	4.17	6.96	0.723482	0.00170599	2.76802
127018	LYPLAL1	mRNA	5.06	8.44	0.723093	0.119844	0.921383
123720	WHAMM	mRNA	9.02	15.02	0.722936	2.01151e-06	5.69648
100271849	MEF2B	mRNA	3.8	6.35	0.722188	0.0604829	1.21837
55323	LARP6	mRNA	41.51	69.12	0.722057	9.54903e-12	11.02
286	ANK1	mRNA	3.73	6.2	0.721898	0.000171675	3.76529
780776	TVP23A	mRNA	0.4	0.68	0.719892	0.412326	0.384759
284	ANGPT1	mRNA	10.58	17.58	0.719656	1.80123e-10	9.74443
4985	OPRD1	mRNA	5.53	9.18	0.717857	0.00995397	2.002
8425	LTBP4	mRNA	9.14	15.17	0.717704	5.70886e-10	9.24345
84886	C1orf198	mRNA	6.75	11.18	0.717109	4.21842e-06	5.37485
3107	HLA-C	mRNA	310.88	515.4	0.716447	3.6493e-98	97.4378
2696	GIPR	mRNA	0.93	1.57	0.714598	0.0140136	1.85345
5639	PRRG2	mRNA	0.94	1.57	0.714598	0.435241	0.36127
85455	DISP2	mRNA	0.93	1.57	0.714598	0.0504444	1.29719
149473	CCDC24	mRNA	15.08	24.95	0.712168	0.00417843	2.37899
5138	PDE2A	mRNA	0.27	0.43	0.710493	0.517245	0.286304
54039	PCBP3	mRNA	0.26	0.43	0.710493	0.505238	0.296504
81615	TMEM163	mRNA	0.26	0.44	0.710493	0.651161	0.186312
83449	PMFBP1	mRNA	0.28	0.44	0.710493	0.488858	0.310818
946	SIGLEC6	mRNA	0.26	0.45	0.710493	0.48895	0.310736
7044	LEFTY2	mRNA	9.79	16.18	0.710295	5.23187e-05	4.28134
2897	GRIK1	mRNA	10.64	17.57	0.709763	5.5959e-09	8.25213
81619	TSPAN14	mRNA	276.93	456.51	0.708301	9.84697e-255	254.007
55506	H2AFY2	mRNA	0.73	1.21	0.707819	0.397338	0.40084
162979	ZNF296	mRNA	8.4	13.82	0.707479	0.0014701	2.83265
[truncated: 13,545 more rows]

## Sheet: S15-GSEA_Gb4-ET1
All lists					Biological categories
GSEA_MSigDB	NES score	p-value	Significance		Cell cycle growth	NES score	p-value	Significance		Notes	Only pathways with FDRq-value <0,25 were retained
TNFA_SIGNALING_VIA_NFKB	2.2	0	***		E2F targets	-2.4	0	***			* p<0,05
EPITHELIAL_MESENCHYMAL_TRANSITION	2.18	0	***		G2/M checkpoint	-2.16	0	***			** p<0,01
ALLOGRAFT_REJECTION	2.01	0	***		Myc targets v1	-1.94	0	***			*** p<0,001
IL2_JAK_STAT5_SIGNALING	1.9		***		Mitotic spindle	-0.85	0.9
APOPTOSIS	1.88		***		Myc targets v2	0.78	0.82
COAGULATION	1.86		***		ECM interaction
INTERFERON_GAMMA_RESPONSE	1.83		***		Apical Junction	1.28	0.088
INFLAMMATORY_RESPONSE	1.82		***		Protein secretion	0.72	0.92
IL6_JAK_STAT3_SIGNALING	1.75	0.0015	**		Apical surface	1.34	0.11
UV_RESPONSE_DOWN	1.71		***		EMT
HYPOXIA	1.62		***		EMT	2.18	0	***
KRAS_SIGNALING_UP	1.6		***		Myogenesis	1.29	0.07
ESTROGEN_RESPONSE_EARLY	1.57	0.0013	**		Hypoxia
INTERFERON_ALPHA_RESPONSE	1.51	0.01	*		Hypoxia	1.62		***
ESTROGEN_RESPONSE_LATE	1.4	0.02	*		Angiogenesis	1.38	0.1
	1.38	0.1			Metabolism
	1.36	0.032	*		Oestrogen-early response	1.57	0.0013	**
	1.34	0.049	*		Bile acid metabolism	1.26	0.11
	1.34	0.11			Glycolysis	1.27	0.089
MYOGENESIS	1.29	0.07			Oestrogen-late response	1.4	0.02	*
APICAL_JUNCTION	1.28	0.088			Androgene response	1.34	0.049	*
GLYCOLYSIS	1.27	0.089			Fatty acid metabolism	0.82	0.82
BILE_ACID_METABOLISM	1.26	0.11			Heme metabolism	1.02	0.41
	1.23	0.16			Oxidative phosphorylation	-0.54	1
	1.17	0.17			Complement	1.36	0.032	*
	1.16	0.2			Xenobiotic metabolism	1.17	0.17
KRAS_SIGNALING_DOWN	1.14	0.21			Adipogenesis	0.75	0.96
TGF_BETA_SIGNALING	1.09	0.33			Cholesterol homeostasis	0.66	0.98
	1.02	0.41			Pancreas beta cells	-1.02	0.4
P53_PATHWAY	1	0.46			Stress pathway
	0.92	0.61			UV response Down	1.71		***
	0.82	0.82			Apoptosis	1.88		***
MYC_TARGETS_V2	0.78	0.82			Reactive Oxygen Species signaling	1.23	0.16
PI3K_AKT_MTOR_SIGNALING	0.77	0.89			UV response Up	1.16	0.2
	0.75	0.96			Unfolded protein response	0.43	1
	0.72	0.92			DNA repair	-1.31	0.035	*
MTORC1_SIGNALING	0.71	0.98			Cell-cell communication
HEDGEHOG_SIGNALING	0.7	0.86			Inflammatory response	1.82		***
	0.66	0.98			IL-2-STAT5 signaling	1.9		***
	0.43	1			TNF-α signaling via NF-KB	2.2	0	***
E2F_TARGETS	-2.4		***		Kras signaling Down	1.14	0.21
G2M_CHECKPOINT	-2.16		***		Kras signaling Up	1.6		***
MYC_TARGETS_V1	-1.94		***		IL-6-JAK-STAT3 signaling	1.75	0.0015	**
DNA_REPAIR	-1.31	0.035	*		Interferon a response	1.51	0.01	*
PANCREAS_BETA_CELLS	-1.02	0.4			Interferon y response	1.83		***
NOTCH_SIGNALING	-0.93	0.56			Wnt/Bcatenin signaling	-0.77	0.82
MITOTIC_SPINDLE	-0.85	0.9			Notch signaling	-0.93	0.56
SPERMATOGENESIS	-0.79	0.9			Spermatogenesis	-0.79	0.9
WNT_BETA_CATENIN_SIGNALING	-0.77	0.82			PI3K-Akt-mTOR signaling	0.77	0.89
	-0.54	1			TGFbeta signaling	1.09	0.33
					p53 signaling	1	0.46
					Hedgehog signaling	0.7	0.86
					mTORC1 signaling	0.71	0.98

[truncated: 10 more sheets: S16-RNAseq_Gb7-ET1, S17-GSEA_Gb7-ET1, S18-RNAseq_Gb21-ET1, S19-GSEA_Gb21-ET1, S20RNAseq_ListChanoch-Myers2022, S21-RNAseq_ET1+subpopulations, S22-Proteomics_DEP-LGG275-ET-1, S23-Proteomics-DEP-Full-lists, S24ProteomicsEnrichR-LGG275-ET1, S25-Proteomics_Enrichment-GO]
